# Supplementary material for: Transcriptomic Analysis Provides Insights into Flowering in Precocious-Fruiting Amomum villosum Lour
Source: Plants (Basel). 2026 Jan 8;15(2):198. doi: 10.3390/plants15020198 (PMC12845154; doi:10.3390/plants15020198)
Supplement: Supplementary file 1 [file plants-15-00198-s001.zip › Table S4.xlsx]

## Sheet: PPI-SCORE
Table S4 PPI results
Gene1_ID	Gene1_Symbol	Gene2_ID	Gene2_Symbol	combined_score
Wv06G0579	SEP3	Wv01G1074	MADS1	999
Wv06G0579	SEP3	Wv06G1593	AGL11	999
Wv06G0579	SEP3	Wv16G0302	MADS3	999
Wv06G0580	MADS4	Wv01G1074	MADS1	999
Wv06G0580	MADS4	Wv06G1593	AGL11	999
Wv06G0580	MADS4	Wv16G0302	MADS3	999
Wv07G0070	MADS16	Wv06G1606	MADS2	999
Wv07G0070	MADS16	Wv09G1121	MADS2	999
Wv06G0579	SEP3	Wv20G1378	MADS3	997
Wv06G0580	MADS4	Wv20G1378	MADS3	997
Wv06G0579	SEP3	Wv04G0938	AGL11	988
Wv06G0579	SEP3	Wv09G1091	AGL11	988
Wv06G0580	MADS4	Wv04G0938	AGL11	988
Wv06G0580	MADS4	Wv09G1091	AGL11	988
Wv06G0579	SEP3	Wv07G0070	MADS16	938
Wv06G0580	MADS4	Wv07G0070	MADS16	938
Wv07G0070	MADS16	Wv01G1074	MADS1	930
Wv07G0070	MADS16	Wv06G1593	AGL11	930
Wv07G0070	MADS16	Wv16G0302	MADS3	930
Wv06G0579	SEP3	Wv06G1606	MADS2	925
Wv06G0579	SEP3	Wv09G1121	MADS2	925
Wv06G0580	MADS4	Wv06G1606	MADS2	925
Wv06G0580	MADS4	Wv09G1121	MADS2	925
Wv01G1074	MADS1	Wv06G1606	MADS2	923
Wv01G1074	MADS1	Wv09G1121	MADS2	923
Wv06G1593	AGL11	Wv06G1606	MADS2	923
Wv06G1593	AGL11	Wv09G1121	MADS2	923
Wv16G0302	MADS3	Wv06G1606	MADS2	923
Wv16G0302	MADS3	Wv09G1121	MADS2	923
Wv07G0669	DL	Wv01G1074	MADS1	891
Wv07G0669	DL	Wv06G1593	AGL11	891
Wv07G0669	DL	Wv16G0302	MADS3	891
Wv20G1378	MADS3	Wv04G0938	AGL11	796
Wv20G1378	MADS3	Wv09G1091	AGL11	796
Wv04G0938	AGL11	Wv01G1074	MADS1	796
Wv04G0938	AGL11	Wv06G1593	AGL11	796
Wv04G0938	AGL11	Wv16G0302	MADS3	796
Wv09G1091	AGL11	Wv01G1074	MADS1	796
Wv09G1091	AGL11	Wv06G1593	AGL11	796
Wv09G1091	AGL11	Wv16G0302	MADS3	796
Wv20G1378	MADS3	Wv01G1074	MADS1	794
Wv20G1378	MADS3	Wv06G1593	AGL11	794
Wv20G1378	MADS3	Wv16G0302	MADS3	794
Wv01G1074	MADS1	Wv04G3117	AP1	764
Wv06G1593	AGL11	Wv04G3117	AP1	764
Wv16G0302	MADS3	Wv04G3117	AP1	764
Wv06G0579	SEP3	Wv04G3117	AP1	763
Wv06G0580	MADS4	Wv04G3117	AP1	763
Wv07G0669	DL	Wv07G0070	MADS16	760
Wv07G0669	DL	Wv06G1606	MADS2	758
Wv07G0669	DL	Wv09G1121	MADS2	758
Wv07G0669	DL	Wv20G1378	MADS3	644
Wv01G1173	YAB4	Wv04G0938	AGL11	632
Wv01G1173	YAB4	Wv09G1091	AGL11	632
Wv06G0059	MKK9	Wv04G3117	AP1	629
Wv06G0059	MKK9	Wv07G0070	MADS16	627
Wv06G0579	SEP3	Wv06G0059	MKK9	620
Wv06G0580	MADS4	Wv06G0059	MKK9	620
Wv06G0059	MKK9	Wv20G1378	MADS3	620
Wv06G0059	MKK9	Wv04G0938	AGL11	620
Wv06G0059	MKK9	Wv09G1091	AGL11	620
Wv06G0059	MKK9	Wv01G1074	MADS1	620
Wv06G0059	MKK9	Wv06G1593	AGL11	620
Wv06G0059	MKK9	Wv16G0302	MADS3	620
Wv06G0059	MKK9	Wv06G1606	MADS2	620
Wv06G0059	MKK9	Wv09G1121	MADS2	620
Wv06G0059	MKK9	Wv01G0114	ERF4	600
Wv06G0059	MKK9	Wv02G0500	ERF4	600
Wv06G0059	MKK9	Wv21G0325	ERF4	600
Wv06G0059	MKK9	Wv15G0320	ERF4	600
Wv07G0669	DL	Wv04G3117	AP1	577
Wv07G0669	DL	Wv04G0938	AGL11	553
Wv07G0669	DL	Wv09G1091	AGL11	553
Wv06G0579	SEP3	Wv07G0669	DL	547
Wv06G0580	MADS4	Wv07G0669	DL	547
Wv04G3575	TRX1	Wv03G0366	ATXR6	544
Wv04G1305	ERF4	Wv01G0114	ERF4	457
Wv04G1305	ERF4	Wv02G0500	ERF4	457
Wv04G1305	ERF4	Wv21G0325	ERF4	457
Wv04G1305	ERF4	Wv15G0320	ERF4	457
Wv06G0059	MKK9	Wv13G0554	At3g47570	423
Wv01G1173	YAB4	Wv07G0070	MADS16	332
Wv01G1173	YAB4	Wv01G1074	MADS1	319
Wv01G1173	YAB4	Wv06G1593	AGL11	319
Wv01G1173	YAB4	Wv16G0302	MADS3	319
Wv16G0188	AP2-3	Wv01G0114	ERF4	315
Wv16G0188	AP2-3	Wv02G0500	ERF4	315
Wv16G0188	AP2-3	Wv21G0325	ERF4	315
Wv16G0188	AP2-3	Wv15G0320	ERF4	315
Wv01G1173	YAB4	Wv20G1378	MADS3	314
Wv04G3616	AGPS1	Wv20G0731	OVA6	300
Wv01G1173	YAB4	Wv06G1606	MADS2	298
Wv01G1173	YAB4	Wv09G1121	MADS2	298
Wv01G1173	YAB4	Wv07G0669	DL	280
Wv06G0059	MKK9	Wv21G0742	CRN	227
Wv04G3575	TRX1	Wv13G0554	At3g47570	212
Wv14G0354	ABCB19	Wv13G0554	At3g47570	209
Wv07G0070	MADS16	Wv04G0938	AGL11	192
Wv07G0070	MADS16	Wv09G1091	AGL11	192
Wv19G0921	At2g27360	Wv13G0554	At3g47570	187
Wv20G1378	MADS3	Wv07G0070	MADS16	185
Wv07G0070	MADS16	Wv04G3117	AP1	181
Wv16G0188	AP2-3	Wv07G0070	MADS16	178
Wv14G0354	ABCB19	Wv21G0742	CRN	177
Wv06G1606	MADS2	Wv04G3117	AP1	176
Wv09G1121	MADS2	Wv04G3117	AP1	176
Wv04G0938	AGL11	Wv06G1606	MADS2	165
Wv04G0938	AGL11	Wv09G1121	MADS2	165
Wv09G1091	AGL11	Wv06G1606	MADS2	165
Wv09G1091	AGL11	Wv09G1121	MADS2	165
Wv06G0579	SEP3	Wv16G0188	AP2-3	163
Wv06G0580	MADS4	Wv16G0188	AP2-3	163
Wv16G0188	AP2-3	Wv04G0938	AGL11	159
Wv16G0188	AP2-3	Wv09G1091	AGL11	159
Wv16G0188	AP2-3	Wv01G1074	MADS1	158
Wv16G0188	AP2-3	Wv06G1593	AGL11	158
Wv16G0188	AP2-3	Wv16G0302	MADS3	158
