# Supplementary material for: Transcriptomic Analysis Provides Insights into Flowering in Precocious-Fruiting Amomum villosum Lour
Source: Plants (Basel). 2026 Jan 8;15(2):198. doi: 10.3390/plants15020198 (PMC12845154; doi:10.3390/plants15020198)
Supplement: Supplementary file 1 [file plants-15-00198-s001.zip › Table S1.xlsx]

## Sheet: new.Annot
Table S1 Novel Genes
GeneID	Symbol	Description	KEGG_A_class	KEGG_B_class	Pathway	K_ID	GO Component	GO Function	GO Process
MSTRG.1	PAE10	XP_042389162.1 taxid=94328 pectin acetylesterase 10-like [Zingiber officinale]	-	-	-	-	-	GO:0016787//hydrolase activity	-
MSTRG.10014	--	-	-	-	-	-	-	GO:0005515//protein binding	-
MSTRG.1002	TRAPPC3	XP_042393191.1 taxid=94328 trafficking protein particle complex subunit 3-like [Zingiber officinale]	-	-	-	-	GO:0000139//Golgi membrane;GO:0000407//phagophore assembly site;GO:0005575//cellular_component;GO:0005622//intracellular anatomical structure;GO:0005737//cytoplasm;GO:0005768//endosome;GO:0005783//endoplasmic reticulum;GO:0005793//endoplasmic reticulum-Golgi intermediate compartment;GO:0005794//Golgi apparatus;GO:0005801//cis-Golgi network;GO:0005829//cytosol;GO:0012505//endomembrane system;GO:00…	GO:0003674//molecular_function;GO:0005488//binding;GO:0005515//protein binding	GO:0002790//peptide secretion;GO:0006403//RNA localization;GO:0006810//transport;GO:0006886//intracellular protein transport;GO:0006888//endoplasmic reticulum to Golgi vesicle-mediated transport;GO:0006891//intra-Golgi vesicle-mediated transport;GO:0006914//autophagy;GO:0007275//multicellular organism development;GO:0008104//protein localization;GO:0008150//biological_process;GO:0008152//metaboli…
MSTRG.10030	CCM1	URE48218.1 taxid=320322 receptor kinase 1 [Musa troglodytarum]	Organismal Systems;Environmental Information Processing;Environmental Information Processing	Environmental adaptation;Signal transduction;Signal transduction	ko04626//Plant-pathogen interaction;ko04016//MAPK signaling pathway - plant;ko04070//Phosphatidylinositol signaling system	K02183;K02183;K02183	-	GO:0005509//calcium ion binding	-
MSTRG.10033	--	XP_042378737.1 taxid=94328 zinc finger MYM-type protein 1-like isoform X1 [Zingiber officinale]	-	-	-	-	-	GO:0005515//protein binding;GO:0046983//protein dimerization activity	-
MSTRG.10036	--	XP_042405096.1 taxid=94328 vacuolar protein sorting-associated protein 13C-like [Zingiber officinale]	-	-	-	-	-	-	-
MSTRG.10038	NCA1	XP_042469767.1 taxid=94328 protein NCA1-like [Zingiber officinale]	-	-	-	-	GO:0000228//nuclear chromosome;GO:0000785//chromatin;GO:0000792//heterochromatin;GO:0005575//cellular_component;GO:0005622//intracellular anatomical structure;GO:0005634//nucleus;GO:0005654//nucleoplasm;GO:0005694//chromosome;GO:0005737//cytoplasm;GO:0005829//cytosol;GO:0016604//nuclear body;GO:0016605//PML body;GO:0031974//membrane-enclosed lumen;GO:0031981//nuclear lumen;GO:0043226//organelle;G…	GO:0000166//nucleotide binding;GO:0003674//molecular_function;GO:0003697//single-stranded DNA binding;GO:0003824//catalytic activity;GO:0004842//ubiquitin-protein transferase activity;GO:0005488//binding;GO:0005515//protein binding;GO:0016740//transferase activity;GO:0019787//ubiquitin-like protein transferase activity;GO:0036094//small molecule binding;GO:0043167//ion binding;GO:0043169//cation …	GO:0000075//cell cycle checkpoint signaling;GO:0000209//protein polyubiquitination;GO:0000278//mitotic cell cycle;GO:0006139//nucleobase-containing compound metabolic process;GO:0006259//DNA metabolic process;GO:0006301//postreplication repair;GO:0006355//regulation of transcription, DNA-templated;GO:0006464//cellular protein modification process;GO:0006508//proteolysis;GO:0006513//protein monoub…
MSTRG.10040	UBI11	XP_042469756.1 taxid=94328 polyubiquitin-like [Zingiber officinale]	Genetic Information Processing	Folding, sorting and degradation	ko04120//Ubiquitin mediated proteolysis	K08770	-	GO:0003968//RNA-directed 5'-3' RNA polymerase activity;GO:0004197//cysteine-type endopeptidase activity;GO:0004252//serine-type endopeptidase activity;GO:0005515//protein binding;GO:0017111//nucleoside-triphosphatase activity;GO:0017154//semaphorin receptor activity;GO:0020037//heme binding	GO:0006289//nucleotide-excision repair
MSTRG.10041	UBI11	XP_042469756.1 taxid=94328 polyubiquitin-like [Zingiber officinale]	Genetic Information Processing	Folding, sorting and degradation	ko04120//Ubiquitin mediated proteolysis	K08770	GO:0005575//cellular_component;GO:0005622//intracellular anatomical structure;GO:0005634//nucleus;GO:0005737//cytoplasm;GO:0043226//organelle;GO:0043227//membrane-bounded organelle;GO:0043229//intracellular organelle;GO:0043231//intracellular membrane-bounded organelle	GO:0000166//nucleotide binding;GO:0003968//RNA-directed 5'-3' RNA polymerase activity;GO:0004197//cysteine-type endopeptidase activity;GO:0004252//serine-type endopeptidase activity;GO:0004827//proline-tRNA ligase activity;GO:0005515//protein binding;GO:0005524//ATP binding;GO:0017111//nucleoside-triphosphatase activity;GO:0017154//semaphorin receptor activity;GO:0020037//heme binding	GO:0006289//nucleotide-excision repair;GO:0006433//prolyl-tRNA aminoacylation;GO:0006508//proteolysis;GO:0006511//ubiquitin-dependent protein catabolic process;GO:0006807//nitrogen compound metabolic process;GO:0008150//biological_process;GO:0008152//metabolic process;GO:0009056//catabolic process;GO:0009057//macromolecule catabolic process;GO:0009987//cellular process;GO:0019538//protein metabol…
MSTRG.10042	PUB8	XP_042469718.1 taxid=94328 U-box domain-containing protein 8-like [Zingiber officinale]	-	-	-	-	GO:0005575//cellular_component;GO:0005622//intracellular anatomical structure;GO:0005634//nucleus;GO:0005737//cytoplasm;GO:0043226//organelle;GO:0043227//membrane-bounded organelle;GO:0043229//intracellular organelle;GO:0043231//intracellular membrane-bounded organelle	GO:0003674//molecular_function;GO:0003697//single-stranded DNA binding;GO:0003824//catalytic activity;GO:0004842//ubiquitin-protein transferase activity;GO:0005515//protein binding;GO:0008270//zinc ion binding;GO:0016740//transferase activity;GO:0019787//ubiquitin-like protein transferase activity;GO:0046872//metal ion binding;GO:0061630//ubiquitin protein ligase activity;GO:0140096//catalytic ac…	GO:0006301//postreplication repair;GO:0006464//cellular protein modification process;GO:0006513//protein monoubiquitination;GO:0006807//nitrogen compound metabolic process;GO:0008150//biological_process;GO:0008152//metabolic process;GO:0009987//cellular process;GO:0016567//protein ubiquitination;GO:0019538//protein metabolic process;GO:0032446//protein modification by small protein conjugation;GO…
MSTRG.10105	CAT5	XP_042469290.1 taxid=94328 cationic amino acid transporter 5-like [Zingiber officinale]	-	-	-	-	GO:0005575//cellular_component;GO:0005886//plasma membrane;GO:0016020//membrane;GO:0016021//integral component of membrane;GO:0031224//intrinsic component of membrane;GO:0071944//cell periphery	GO:0003674//molecular_function;GO:0005215//transporter activity;GO:0015171//amino acid transmembrane transporter activity;GO:0015185//gamma-aminobutyric acid transmembrane transporter activity;GO:0015496//putrescine:ornithine antiporter activity;GO:0022857//transmembrane transporter activity;GO:0043772//acyl-phosphate glycerol-3-phosphate acyltransferase activity	GO:0006810//transport;GO:0006811//ion transport;GO:0006820//anion transport;GO:0006865//amino acid transport;GO:0008150//biological_process;GO:0008654//phospholipid biosynthetic process;GO:0010756//positive regulation of plasminogen activation;GO:0015711//organic anion transport;GO:0015812//gamma-aminobutyric acid transport;GO:0015822//ornithine transport;GO:0015847//putrescine transport;GO:00158…
MSTRG.10108	At5g45920	XP_042434367.1 taxid=94328 GDSL esterase/lipase At5g45920-like isoform X1 [Zingiber officinale]	-	-	-	-	GO:0005576//extracellular region;GO:0016020//membrane	GO:0005179//hormone activity;GO:0016788//hydrolase activity, acting on ester bonds	-
MSTRG.10109	At1g28600	XP_042469248.1 taxid=94328 GDSL esterase/lipase At1g28600-like [Zingiber officinale]	-	-	-	-	-	GO:0016788//hydrolase activity, acting on ester bonds	-
MSTRG.10136	--	KAG6491714.1 taxid=94328 hypothetical protein ZIOFF_046650 [Zingiber officinale]	-	-	-	-	-	-	-
MSTRG.1014	AHK4	KAH6771250.1 taxid=608512 Rossmann-fold superfamily protein [Perilla frutescens var. hirtella] [Perilla frutescens]	-	-	-	-	GO:0005737//cytoplasm;GO:0016020//membrane	GO:0000155//phosphorelay sensor kinase activity;GO:0004673//protein histidine kinase activity;GO:1904047//S-adenosyl-L-methionine binding	GO:0000160//phosphorelay signal transduction system;GO:0071524//pyrrolysine biosynthetic process
MSTRG.10149	--	KAJ8479761.1 taxid=4639 hypothetical protein OPV22_023488 [Ensete ventricosum]	-	-	-	-	-	GO:0008270//zinc ion binding	-
MSTRG.1015	--	KAG6488003.1 taxid=94328 hypothetical protein ZIOFF_056761 [Zingiber officinale]	-	-	-	-	-	-	-
MSTRG.10153	--	-	Genetic Information Processing	Transcription	ko03020//RNA polymerase	K03023	-	-	-
MSTRG.1016	--	-	-	-	-	-	-	-	-
MSTRG.1017	SS1	XP_031249438.1 taxid=55513 starch synthase 1, chloroplastic/amyloplastic-like [Pistacia vera]	Metabolism;Metabolism;Metabolism	Global and overview maps;Global and overview maps;Carbohydrate metabolism	ko01100//Metabolic pathways;ko01110//Biosynthesis of secondary metabolites;ko00500//Starch and sucrose metabolism	K00703;K00703;K00703	GO:0005575//cellular_component;GO:0005622//intracellular anatomical structure;GO:0005737//cytoplasm;GO:0009501//amyloplast;GO:0009507//chloroplast;GO:0009532//plastid stroma;GO:0009536//plastid;GO:0009570//chloroplast stroma;GO:0043226//organelle;GO:0043227//membrane-bounded organelle;GO:0043229//intracellular organelle;GO:0043231//intracellular membrane-bounded organelle	GO:0003674//molecular_function;GO:0003824//catalytic activity;GO:0004373//glycogen (starch) synthase activity;GO:0008194//UDP-glycosyltransferase activity;GO:0009011//starch synthase activity;GO:0016740//transferase activity;GO:0016757//glycosyltransferase activity;GO:0016758//hexosyltransferase activity;GO:0033201//alpha-1,4-glucan synthase activity;GO:0035251//UDP-glucosyltransferase activity;G…	GO:0000271//polysaccharide biosynthetic process;GO:0005975//carbohydrate metabolic process;GO:0005976//polysaccharide metabolic process;GO:0005978//glycogen biosynthetic process;GO:0005982//starch metabolic process;GO:0006073//cellular glucan metabolic process;GO:0008150//biological_process;GO:0008152//metabolic process;GO:0009058//biosynthetic process;GO:0009059//macromolecule biosynthetic proce…
MSTRG.10209	--	-	-	-	-	-	-	-	-
MSTRG.10240	--	URD82862.1 taxid=320322 zinc finger protein [Musa troglodytarum]	-	-	-	-	GO:0019028//viral capsid	-	-
MSTRG.10245	--	-	-	-	-	-	-	-	-
MSTRG.1028	CAND1	XP_042376040.1 taxid=94328 E3 ubiquitin-protein ligase UPL1-like isoform X2 [Zingiber officinale]	Genetic Information Processing	Folding, sorting and degradation	ko04120//Ubiquitin mediated proteolysis	K10592	GO:0005840//ribosome	GO:0003684//damaged DNA binding;GO:0003735//structural constituent of ribosome	GO:0006289//nucleotide-excision repair;GO:0006412//translation;GO:0015074//DNA integration;GO:0043161//proteasome-mediated ubiquitin-dependent protein catabolic process
MSTRG.1031	--	RVW58909.1 taxid=29760 Transposon Ty3-I Gag-Pol polyprotein [Vitis vinifera]	-	-	-	-	-	-	-
MSTRG.1033	--	KAH9666460.1 taxid=2711 Integrase catalytic domain-containing protein [Citrus sinensis]	-	-	-	-	-	-	-
MSTRG.1034	--	-	-	-	-	-	-	-	-
MSTRG.10366	ORF	KAJ4811013.1 taxid=906938 polyprotein [Rhynchospora pubera]	-	-	-	-	-	GO:0003676//nucleic acid binding;GO:0003964//RNA-directed DNA polymerase activity;GO:0004190//aspartic-type endopeptidase activity;GO:0008270//zinc ion binding	GO:0000373//Group II intron splicing;GO:0006508//proteolysis
MSTRG.10385	ZHD4	XP_042466607.1 taxid=94328 zinc-finger homeodomain protein 4-like [Zingiber officinale]	-	-	-	-	-	-	GO:0010027//thylakoid membrane organization
MSTRG.10386	--	URE09914.1 taxid=320322 NADH dehydrogenase ubiquinone 1 beta subcomplex subunit [Musa troglodytarum]	-	-	-	-	GO:0005739//mitochondrion	-	GO:0022900//electron transport chain
MSTRG.10388	DEGP14	XP_042431154.1 taxid=94328 putative protease Do-like 14 isoform X2 [Zingiber officinale]	-	-	-	-	GO:0016020//membrane;GO:0030288//outer membrane-bounded periplasmic space	GO:0004222//metalloendopeptidase activity;GO:0004252//serine-type endopeptidase activity;GO:0005515//protein binding;GO:0008236//serine-type peptidase activity;GO:0008239//dipeptidyl-peptidase activity;GO:0045152//antisigma factor binding;GO:0070009//serine-type aminopeptidase activity	GO:0006508//proteolysis;GO:0030436//asexual sporulation
MSTRG.10389	--	URE11612.1 taxid=320322 auxin-regulated protein involved in organ size [Musa troglodytarum]	-	-	-	-	-	-	-
MSTRG.10392	CYTB5-D	XP_042453435.1 taxid=94328 cytochrome b5-like [Zingiber officinale]	-	-	-	-	-	-	-
MSTRG.10396	--	KAG6535488.1 taxid=94328 hypothetical protein ZIOFF_000488 [Zingiber officinale]	-	-	-	-	-	-	-
MSTRG.10398	TIC20-II	XP_042466502.1 taxid=94328 protein TIC 20-II, chloroplastic-like [Zingiber officinale]	-	-	-	-	GO:0005575//cellular_component;GO:0005622//intracellular anatomical structure;GO:0005737//cytoplasm;GO:0005739//mitochondrion;GO:0009507//chloroplast;GO:0009526//plastid envelope;GO:0009528//plastid inner membrane;GO:0009536//plastid;GO:0009706//chloroplast inner membrane;GO:0009941//chloroplast envelope;GO:0016020//membrane;GO:0016021//integral component of membrane;GO:0019866//organelle inner m…	-	GO:0006810//transport;GO:0008104//protein localization;GO:0008150//biological_process;GO:0015031//protein transport;GO:0015833//peptide transport;GO:0033036//macromolecule localization;GO:0042886//amide transport;GO:0045184//establishment of protein localization;GO:0051179//localization;GO:0051234//establishment of localization;GO:0071702//organic substance transport;GO:0071705//nitrogen compound…
MSTRG.10399	--	URE41149.1 taxid=320322 glycine-rich protein [Musa troglodytarum]	-	-	-	-	-	-	-
MSTRG.10408	--	XP_042418497.1 taxid=94328 thymidylate kinase-like isoform X1 [Zingiber officinale]	Metabolism;Metabolism	Global and overview maps;Nucleotide metabolism	ko01100//Metabolic pathways;ko00240//Pyrimidine metabolism	K00943;K00943	-	-	-
MSTRG.1041	--	-	-	-	-	-	-	-	-
MSTRG.1043	--	-	-	-	-	-	-	-	-
MSTRG.1044	--	XP_058068900.1 taxid=86752 protein neprosin-like isoform X1 [Magnolia sinica]	-	-	-	-	-	-	-
MSTRG.10465	--	-	-	-	-	-	GO:0005576//extracellular region;GO:0042600//egg chorion	GO:0005213//structural constituent of egg chorion	GO:0007304//chorion-containing eggshell formation
MSTRG.1047	CCDC12	XP_042376105.1 taxid=94328 coiled-coil domain-containing protein 12-like [Zingiber officinale]	Genetic Information Processing	Transcription	ko03040//Spliceosome	K12871	GO:0005575//cellular_component;GO:0005622//intracellular anatomical structure;GO:0005634//nucleus;GO:0005681//spliceosomal complex;GO:0005684//U2-type spliceosomal complex;GO:0032991//protein-containing complex;GO:0043226//organelle;GO:0043227//membrane-bounded organelle;GO:0043229//intracellular organelle;GO:0043231//intracellular membrane-bounded organelle;GO:0071014//post-mRNA release spliceos…	GO:0003674//molecular_function	GO:0000375//RNA splicing, via transesterification reactions;GO:0000377//RNA splicing, via transesterification reactions with bulged adenosine as nucleophile;GO:0000398//mRNA splicing, via spliceosome;GO:0006139//nucleobase-containing compound metabolic process;GO:0006396//RNA processing;GO:0006397//mRNA processing;GO:0006725//cellular aromatic compound metabolic process;GO:0006807//nitrogen compo…
MSTRG.1048	--	-	-	-	-	-	-	-	-
MSTRG.10486	KEA1	XP_042458982.1 taxid=94328 K(+) efflux antiporter 2, chloroplastic-like [Zingiber officinale]	-	-	-	-	GO:0016020//membrane	GO:0015297//antiporter activity	GO:0006812//cation transport;GO:0055085//transmembrane transport;GO:1902600//proton transmembrane transport
MSTRG.10487	At1g05700	XP_042465615.1 taxid=94328 putative leucine-rich repeat receptor-like serine/threonine-protein kinase At2g19230 [Zingiber officinale]	-	-	-	-	-	GO:0004672//protein kinase activity;GO:0004674//protein serine/threonine kinase activity;GO:0005524//ATP binding	GO:0006468//protein phosphorylation
MSTRG.1050	--	XP_042458703.1 taxid=94328 rab GTPase-activating protein 22-like [Zingiber officinale]	-	-	-	-	-	-	-
MSTRG.1051	--	XP_042453440.1 taxid=94328 septin and tuftelin-interacting protein 1 homolog 1-like [Zingiber officinale]	-	-	-	-	-	-	-
MSTRG.10514	--	-	-	-	-	-	-	-	-
MSTRG.10515	EIL1A	XP_042429470.1 taxid=94328 protein ETHYLENE-INSENSITIVE 3-like 1a [Zingiber officinale]	Environmental Information Processing;Environmental Information Processing	Signal transduction;Signal transduction	ko04075//Plant hormone signal transduction;ko04016//MAPK signaling pathway - plant	K14514;K14514	-	GO:0003700//DNA-binding transcription factor activity	-
MSTRG.10525	IRK	XP_042465293.1 taxid=94328 probable LRR receptor-like serine/threonine-protein kinase IRK [Zingiber officinale]	-	-	-	-	-	GO:0004672//protein kinase activity;GO:0004674//protein serine/threonine kinase activity;GO:0005515//protein binding;GO:0005524//ATP binding	GO:0006468//protein phosphorylation
MSTRG.10529	--	-	-	-	-	-	-	-	-
MSTRG.1053	CBP1	XP_042416313.1 taxid=94328 serine carboxypeptidase 1-like [Zingiber officinale]	-	-	-	-	-	GO:0004185//serine-type carboxypeptidase activity	GO:0006508//proteolysis
MSTRG.10579	--	XP_042455017.1 taxid=94328 putative disease resistance protein At3g14460 [Zingiber officinale]	-	-	-	-	-	-	-
MSTRG.10593	--	-	-	-	-	-	-	-	-
MSTRG.10599	--	KAG6489501.1 taxid=94328 hypothetical protein ZIOFF_050772 [Zingiber officinale]	-	-	-	-	-	GO:0004185//serine-type carboxypeptidase activity	GO:0006508//proteolysis
MSTRG.1060	--	URE10317.1 taxid=320322 No apical meristem (NAM) protein [Musa troglodytarum]	-	-	-	-	-	-	-
MSTRG.1061	RBP45B	XP_042377403.1 taxid=94328 RNA-binding protein L-like isoform X1 [Zingiber officinale]	-	-	-	-	GO:0005575//cellular_component;GO:0005576//extracellular region;GO:0005622//intracellular anatomical structure;GO:0005634//nucleus;GO:0005737//cytoplasm;GO:0005829//cytosol;GO:0010494//cytoplasmic stress granule;GO:0032991//protein-containing complex;GO:0035770//ribonucleoprotein granule;GO:0036464//cytoplasmic ribonucleoprotein granule;GO:0043226//organelle;GO:0043227//membrane-bounded organelle…	GO:0003674//molecular_function;GO:0003676//nucleic acid binding;GO:0003723//RNA binding;GO:0003727//single-stranded RNA binding;GO:0003729//mRNA binding;GO:0005488//binding;GO:0008083//growth factor activity;GO:0008143//poly(A) binding;GO:0070717//poly-purine tract binding;GO:0097159//organic cyclic compound binding;GO:1901363//heterocyclic compound binding	GO:0006139//nucleobase-containing compound metabolic process;GO:0006396//RNA processing;GO:0006397//mRNA processing;GO:0006725//cellular aromatic compound metabolic process;GO:0006807//nitrogen compound metabolic process;GO:0006950//response to stress;GO:0008150//biological_process;GO:0008152//metabolic process;GO:0008283//cell population proliferation;GO:0009266//response to temperature stimulus…
MSTRG.10626	--	XP_042461753.1 taxid=94328 protein phosphatase 1 regulatory subunit 7-like [Zingiber officinale]	-	-	-	-	-	GO:0005515//protein binding	-
MSTRG.10639	VAMP711	XP_042427859.1 taxid=94328 vesicle-associated membrane protein 711-like [Zingiber officinale]	Genetic Information Processing	Folding, sorting and degradation	ko04130//SNARE interactions in vesicular transport	K08515	GO:0009276//Gram-negative-bacterium-type cell wall;GO:0015627//type II protein secretion system complex	-	GO:0015628//protein secretion by the type II secretion system
MSTRG.10642	--	-	-	-	-	-	GO:0005634//nucleus	GO:0003677//DNA binding;GO:0004879//nuclear receptor activity;GO:0005496//steroid binding	GO:0006355//regulation of transcription, DNA-templated;GO:0030521//androgen receptor signaling pathway
MSTRG.10645	ALIS2	XP_042454971.1 taxid=94328 ALA-interacting subunit 3-like [Zingiber officinale]	-	-	-	-	GO:0016020//membrane	-	-
MSTRG.10646	--	-	-	-	-	-	GO:0005634//nucleus	GO:0003677//DNA binding;GO:0004879//nuclear receptor activity;GO:0005496//steroid binding	GO:0006355//regulation of transcription, DNA-templated;GO:0009263//deoxyribonucleotide biosynthetic process;GO:0030521//androgen receptor signaling pathway
MSTRG.10649	--	XP_042427793.1 taxid=94328 arp2/3 complex-activating protein rickA-like [Zingiber officinale]	-	-	-	-	-	-	GO:0018193//peptidyl-amino acid modification
MSTRG.1065	--	-	-	-	-	-	-	-	-
MSTRG.10659	DUT	XP_042427692.1 taxid=94328 deoxyuridine 5'-triphosphate nucleotidohydrolase-like [Zingiber officinale]	Metabolism;Metabolism	Global and overview maps;Nucleotide metabolism	ko01100//Metabolic pathways;ko00240//Pyrimidine metabolism	K01520;K01520	-	GO:0000287//magnesium ion binding;GO:0004170//dUTP diphosphatase activity;GO:0008829//dCTP deaminase activity	GO:0006226//dUMP biosynthetic process;GO:0006229//dUTP biosynthetic process;GO:0046081//dUTP catabolic process
MSTRG.1068	--	-	-	-	-	-	-	-	-
MSTRG.10684	--	XP_047320954.1 taxid=253017 uncharacterized protein LOC124925022 [Impatiens glandulifera]	-	-	-	-	-	GO:0003723//RNA binding	-
MSTRG.1070	CBP1	WOL14403.1 taxid=4628 serine carboxypeptidase 1 [Canna indica]	-	-	-	-	-	GO:0004185//serine-type carboxypeptidase activity	GO:0006508//proteolysis
MSTRG.10704	--	KAG1347453.1 taxid=13894 Protein FAR1-RELATED SEQUENCE 5 [Cocos nucifera]	-	-	-	-	-	GO:0003677//DNA binding;GO:0004803//transposase activity;GO:0008270//zinc ion binding	GO:0006313//transposition, DNA-mediated
MSTRG.1071	--	-	-	-	-	-	GO:0016020//membrane	-	GO:0045227//capsule polysaccharide biosynthetic process
MSTRG.1072	--	-	-	-	-	-	-	-	-
MSTRG.1074	PUX8	XP_042393627.1 taxid=94328 plant UBX domain-containing protein 8-like [Zingiber officinale]	-	-	-	-	-	GO:0005515//protein binding;GO:0035091//phosphatidylinositol binding	-
MSTRG.10741	AMPD	XP_042429134.1 taxid=94328 probable AMP deaminase [Zingiber officinale]	Metabolism;Metabolism;Metabolism	Global and overview maps;Global and overview maps;Nucleotide metabolism	ko01100//Metabolic pathways;ko01110//Biosynthesis of secondary metabolites;ko00230//Purine metabolism	K01490;K01490;K01490	GO:0005615//extracellular space	GO:0003876//AMP deaminase activity;GO:0004000//adenosine deaminase activity;GO:0019239//deaminase activity	GO:0006154//adenosine catabolic process;GO:0032264//IMP salvage;GO:0043101//purine-containing compound salvage
MSTRG.1075	SLK2	XP_042393597.1 taxid=94328 probable transcriptional regulator SLK2 [Zingiber officinale]	-	-	-	-	-	GO:0003677//DNA binding;GO:0003899//DNA-directed 5'-3' RNA polymerase activity	GO:0006351//transcription, DNA-templated
MSTRG.1076	--	-	-	-	-	-	-	-	-
MSTRG.10766	--	-	-	-	-	-	-	-	-
MSTRG.10773	--	XP_042462031.1 taxid=94328 uncharacterized protein LOC122045742 isoform X1 [Zingiber officinale]	-	-	-	-	-	-	-
MSTRG.1079	--	-	-	-	-	-	-	-	-
MSTRG.1081	--	KAH9648688.1 taxid=2711 transposase 23 domain-containing protein [Citrus sinensis]	-	-	-	-	-	-	-
MSTRG.1082	--	KAG6473420.1 taxid=94328 hypothetical protein ZIOFF_067336 [Zingiber officinale]	-	-	-	-	-	-	-
MSTRG.10831	OsI_35105	GEV04412.1 taxid=118510 pyruvate kinase 1, cytosolic [Tanacetum cinerariifolium]	Metabolism;Metabolism;Metabolism;Metabolism;Metabolism;Metabolism	Global and overview maps;Global and overview maps;Global and overview maps;Global and overview maps;Carbohydrate metabolism;Carbohydrate metabolism	ko01100//Metabolic pathways;ko01110//Biosynthesis of secondary metabolites;ko01200//Carbon metabolism;ko01230//Biosynthesis of amino acids;ko00010//Glycolysis / Gluconeogenesis;ko00620//Pyruvate metabolism	K00873;K00873;K00873;K00873;K00873;K00873	-	-	-
MSTRG.10860	FH6	XP_042417838.1 taxid=94328 formin-like protein 20 [Zingiber officinale]	-	-	-	-	-	-	-
MSTRG.10863	--	XP_042386339.1 taxid=94328 mitochondrial import receptor subunit TOM5 homolog [Zingiber officinale]	-	-	-	-	-	-	GO:0009190//cyclic nucleotide biosynthetic process;GO:0035556//intracellular signal transduction
MSTRG.10868	GID8	XP_042467837.1 taxid=94328 protein GID8 homolog [Zingiber officinale]	-	-	-	-	-	GO:0005515//protein binding	-
MSTRG.10906	TAR2	XP_042473072.1 taxid=94328 tryptophan aminotransferase-related protein 1-like isoform X1 [Zingiber officinale]	Metabolism;Metabolism	Global and overview maps;Amino acid metabolism	ko01100//Metabolic pathways;ko00380//Tryptophan metabolism	K16903;K16903	-	GO:0003824//catalytic activity;GO:0004400//histidinol-phosphate transaminase activity;GO:0016846//carbon-sulfur lyase activity;GO:0030170//pyridoxal phosphate binding	GO:0000105//histidine biosynthetic process;GO:0009058//biosynthetic process;GO:0042398//cellular modified amino acid biosynthetic process
MSTRG.10917	IRX9H	XP_042473091.1 taxid=94328 probable beta-1,4-xylosyltransferase IRX9H isoform X3 [Zingiber officinale]	-	-	-	-	GO:0016020//membrane	GO:0015018//galactosylgalactosylxylosylprotein 3-beta-glucuronosyltransferase activity	-
MSTRG.10920	--	-	-	-	-	-	-	-	-
MSTRG.10922	--	KAG6520021.1 taxid=94328 hypothetical protein ZIOFF_017050 [Zingiber officinale]	-	-	-	-	-	-	GO:0045087//innate immune response
MSTRG.10923	--	XP_042471457.1 taxid=94328 uncharacterized protein LOC122053469 [Zingiber officinale]	-	-	-	-	-	-	-
MSTRG.10939	--	BAF16312.2 taxid=39947 Os05g0103800 [Oryza sativa Japonica Group]	-	-	-	-	-	-	-
MSTRG.10979	ATJ10	XP_042468470.1 taxid=94328 chaperone protein dnaJ 10-like [Zingiber officinale]	-	-	-	-	-	GO:0005515//protein binding;GO:0005524//ATP binding	GO:0006457//protein folding;GO:0009408//response to heat
MSTRG.10982	--	-	-	-	-	-	-	-	-
MSTRG.10991	GLCAT14B	XP_042390135.1 taxid=94328 beta-glucuronosyltransferase GlcAT14A-like [Zingiber officinale]	-	-	-	-	GO:0016020//membrane	GO:0016757//glycosyltransferase activity	-
MSTRG.1101	--	-	-	-	-	-	-	-	-
MSTRG.1105	--	-	-	-	-	-	-	-	-
MSTRG.11059	--	XP_042468340.1 taxid=94328 protein SON-like isoform X2 [Zingiber officinale]	-	-	-	-	-	-	-
MSTRG.1106	--	-	-	-	-	-	-	-	-
MSTRG.11092	--	XP_042436545.1 taxid=94328 sister chromatid cohesion 1 protein 3-like [Zingiber officinale]	-	-	-	-	GO:0016020//membrane	GO:0015081//sodium ion transmembrane transporter activity;GO:0015233//pantothenate transmembrane transporter activity	GO:0015887//pantothenate transmembrane transport;GO:0036376//sodium ion export across plasma membrane
MSTRG.1112	XI-D	XP_042472514.1 taxid=94328 uncharacterized protein LOC122055204 [Zingiber officinale]	-	-	-	-	GO:0016459//myosin complex	GO:0003774//cytoskeletal motor activity;GO:0004197//cysteine-type endopeptidase activity;GO:0005524//ATP binding	GO:0031554//regulation of DNA-templated transcription, termination;GO:0031556//transcriptional attenuation by ribosome
MSTRG.11135	NAPRT2	XP_042468517.1 taxid=94328 nicotinate phosphoribosyltransferase 2-like [Zingiber officinale]	Metabolism;Metabolism	Global and overview maps;Metabolism of cofactors and vitamins	ko01100//Metabolic pathways;ko00760//Nicotinate and nicotinamide metabolism	K00763;K00763	GO:0005575//cellular_component;GO:0005622//intracellular anatomical structure;GO:0005737//cytoplasm;GO:0005829//cytosol	GO:0003674//molecular_function;GO:0003824//catalytic activity;GO:0004514//nicotinate-nucleotide diphosphorylase (carboxylating) activity;GO:0004516//nicotinate phosphoribosyltransferase activity;GO:0016740//transferase activity;GO:0016757//glycosyltransferase activity;GO:0016763//pentosyltransferase activity;GO:0016874//ligase activity;GO:0016879//ligase activity, forming carbon-nitrogen bonds	GO:0006139//nucleobase-containing compound metabolic process;GO:0006725//cellular aromatic compound metabolic process;GO:0006753//nucleoside phosphate metabolic process;GO:0006793//phosphorus metabolic process;GO:0006796//phosphate-containing compound metabolic process;GO:0006807//nitrogen compound metabolic process;GO:0006950//response to stress;GO:0006979//response to oxidative stress;GO:000815…
MSTRG.11147	--	-	-	-	-	-	-	-	-
MSTRG.1115	--	-	-	-	-	-	-	-	-
MSTRG.1116	pol	URM60731.1 taxid=4068 ZF-HD family protein [Gymnema sylvestre]	-	-	-	-	-	GO:0003676//nucleic acid binding;GO:0008270//zinc ion binding	GO:0015074//DNA integration
MSTRG.11162	--	KAH6835203.1 taxid=608512 hypothetical protein C2S53_003427 [Perilla frutescens var. hirtella] [Perilla frutescens]	-	-	-	-	-	-	-
MSTRG.1119	--	-	-	-	-	-	-	-	-
MSTRG.11195	CTN	XP_042421272.1 taxid=94328 cactin-like [Zingiber officinale]	-	-	-	-	GO:0005575//cellular_component;GO:0005622//intracellular anatomical structure;GO:0005634//nucleus;GO:0005654//nucleoplasm;GO:0005681//spliceosomal complex;GO:0005737//cytoplasm;GO:0005829//cytosol;GO:0016604//nuclear body;GO:0016607//nuclear speck;GO:0031974//membrane-enclosed lumen;GO:0031981//nuclear lumen;GO:0032991//protein-containing complex;GO:0043226//organelle;GO:0043227//membrane-bounded…	GO:0003674//molecular_function;GO:0003676//nucleic acid binding;GO:0003723//RNA binding;GO:0005488//binding;GO:0005515//protein binding;GO:0097159//organic cyclic compound binding;GO:1901363//heterocyclic compound binding	GO:0000003//reproduction;GO:0000375//RNA splicing, via transesterification reactions;GO:0000377//RNA splicing, via transesterification reactions with bulged adenosine as nucleophile;GO:0000398//mRNA splicing, via spliceosome;GO:0000578//embryonic axis specification;GO:0001654//eye development;GO:0001817//regulation of cytokine production;GO:0001818//negative regulation of cytokine production;GO:0…
MSTRG.11200	RHD3	XP_042473489.1 taxid=94328 protein ROOT HAIR DEFECTIVE 3-like isoform X1 [Zingiber officinale]	-	-	-	-	-	GO:0000309//nicotinamide-nucleotide adenylyltransferase activity;GO:0003723//RNA binding;GO:0003924//GTPase activity;GO:0005524//ATP binding;GO:0005525//GTP binding;GO:0016887//ATP hydrolysis activity	GO:0009435//NAD biosynthetic process
MSTRG.11221	--	KZV25910.1 taxid=472368 proton pump-interactor 1-like [Dorcoceras hygrometricum]	-	-	-	-	-	-	-
MSTRG.11227	Smt1-1	KAJ6791340.1 taxid=29817 cycloartenol-C-24-methyltransferase 1 isoform X1 [Iris pallida]	Metabolism;Metabolism;Metabolism	Global and overview maps;Global and overview maps;Lipid metabolism	ko01100//Metabolic pathways;ko01110//Biosynthesis of secondary metabolites;ko00100//Steroid biosynthesis	K00559;K00559;K00559	-	-	-
MSTRG.1123	--	XP_042400846.1 taxid=94328 uncharacterized protein LOC121990851 [Zingiber officinale]	-	-	-	-	GO:0005577//fibrinogen complex	GO:0004520//endodeoxyribonuclease activity;GO:0005102//signaling receptor binding;GO:0046872//metal ion binding	GO:0030168//platelet activation;GO:0043571//maintenance of CRISPR repeat elements;GO:0051258//protein polymerization
MSTRG.11235	ADT3	XP_042388408.1 taxid=94328 arogenate dehydratase 2-like [Zingiber officinale]	Metabolism;Metabolism;Metabolism;Metabolism	Global and overview maps;Global and overview maps;Global and overview maps;Amino acid metabolism	ko01100//Metabolic pathways;ko01110//Biosynthesis of secondary metabolites;ko01230//Biosynthesis of amino acids;ko00400//Phenylalanine, tyrosine and tryptophan biosynthesis	K05359;K05359;K05359;K05359	-	GO:0004664//prephenate dehydratase activity	GO:0009094//L-phenylalanine biosynthetic process
MSTRG.11237	--	XP_042426732.1 taxid=94328 5'-adenylylsulfate reductase-like 5 [Zingiber officinale]	-	-	-	-	-	-	-
MSTRG.11238	--	-	-	-	-	-	-	-	-
MSTRG.11241	ALATS	XP_042473516.1 taxid=94328 alanine--tRNA ligase-like [Zingiber officinale]	Genetic Information Processing	Translation	ko00970//Aminoacyl-tRNA biosynthesis	K01872	GO:0005737//cytoplasm	GO:0000166//nucleotide binding;GO:0003676//nucleic acid binding;GO:0003677//DNA binding;GO:0004813//alanine-tRNA ligase activity;GO:0005515//protein binding	GO:0006419//alanyl-tRNA aminoacylation
MSTRG.11245	--	-	-	-	-	-	-	-	-
MSTRG.11246	--	XP_042471521.1 taxid=94328 uncharacterized protein LOC122053546 isoform X1 [Zingiber officinale]	-	-	-	-	-	-	-
MSTRG.11247	--	-	-	-	-	-	-	-	-
MSTRG.11248	--	KAI5311542.1 taxid=3755 hypothetical protein L3X38_000268 [Prunus dulcis]	-	-	-	-	-	GO:0022857//transmembrane transporter activity	GO:0055085//transmembrane transport
MSTRG.11249	--	-	-	-	-	-	-	-	-
MSTRG.11258	--	-	-	-	-	-	-	-	GO:0007411//axon guidance
MSTRG.11259	GT-3B	XP_042471526.1 taxid=94328 trihelix transcription factor GT-3b-like [Zingiber officinale]	-	-	-	-	-	-	-
MSTRG.11273	--	-	-	-	-	-	-	-	-
MSTRG.11285	Os06g0717800	XP_042473549.1 taxid=94328 probable protein phosphatase 2C 60 [Zingiber officinale]	-	-	-	-	-	-	-
MSTRG.11286	CGF2	URE18061.1 taxid=320322 high-affinity nickel-transport family protein [Musa troglodytarum]	-	-	-	-	-	-	-
MSTRG.11293	--	XP_042473249.1 taxid=94328 endoplasmic reticulum metallopeptidase 1-like [Zingiber officinale]	-	-	-	-	GO:0005575//cellular_component;GO:0005622//intracellular anatomical structure;GO:0005737//cytoplasm;GO:0005783//endoplasmic reticulum;GO:0005789//endoplasmic reticulum membrane;GO:0012505//endomembrane system;GO:0016020//membrane;GO:0016021//integral component of membrane;GO:0031224//intrinsic component of membrane;GO:0031984//organelle subcompartment;GO:0042175//nuclear outer membrane-endoplasmi…	GO:0003674//molecular_function;GO:0003824//catalytic activity;GO:0005488//binding;GO:0008233//peptidase activity;GO:0008237//metallopeptidase activity;GO:0016787//hydrolase activity;GO:0043167//ion binding;GO:0043169//cation binding;GO:0046872//metal ion binding;GO:0140096//catalytic activity, acting on a protein	GO:0000003//reproduction;GO:0001541//ovarian follicle development;GO:0003006//developmental process involved in reproduction;GO:0006508//proteolysis;GO:0006807//nitrogen compound metabolic process;GO:0007275//multicellular organism development;GO:0007548//sex differentiation;GO:0008150//biological_process;GO:0008152//metabolic process;GO:0008406//gonad development;GO:0008585//female gonad develop…
MSTRG.11296	--	-	-	-	-	-	-	-	-
MSTRG.11315	MTM1	XP_042473575.1 taxid=94328 phosphatidylinositol-3-phosphatase myotubularin-1-like isoform X2 [Zingiber officinale]	Metabolism;Environmental Information Processing;Metabolism	Global and overview maps;Signal transduction;Carbohydrate metabolism	ko01100//Metabolic pathways;ko04070//Phosphatidylinositol signaling system;ko00562//Inositol phosphate metabolism	K18081;K18081;K18081	GO:0005575//cellular_component;GO:0005622//intracellular anatomical structure;GO:0005737//cytoplasm;GO:0005768//endosome;GO:0005769//early endosome;GO:0005829//cytosol;GO:0010008//endosome membrane;GO:0012505//endomembrane system;GO:0016020//membrane;GO:0031090//organelle membrane;GO:0031410//cytoplasmic vesicle;GO:0031901//early endosome membrane;GO:0031982//vesicle;GO:0043226//organelle;GO:0043…	GO:0003674//molecular_function;GO:0003824//catalytic activity;GO:0004438//phosphatidylinositol-3-phosphatase activity;GO:0004721//phosphoprotein phosphatase activity;GO:0004725//protein tyrosine phosphatase activity;GO:0016787//hydrolase activity;GO:0016788//hydrolase activity, acting on ester bonds;GO:0016791//phosphatase activity;GO:0034593//phosphatidylinositol bisphosphate phosphatase activit…	GO:0006464//cellular protein modification process;GO:0006470//protein dephosphorylation;GO:0006629//lipid metabolic process;GO:0006644//phospholipid metabolic process;GO:0006650//glycerophospholipid metabolic process;GO:0006793//phosphorus metabolic process;GO:0006796//phosphate-containing compound metabolic process;GO:0006807//nitrogen compound metabolic process;GO:0008150//biological_process;GO…
MSTRG.11316	--	-	-	-	-	-	-	-	-
MSTRG.11319	TIFY9	XP_042472064.1 taxid=94328 protein TIFY 9-like [Zingiber officinale]	Environmental Information Processing	Signal transduction	ko04075//Plant hormone signal transduction	K13464	GO:0005737//cytoplasm	GO:0005515//protein binding;GO:0008736//L-fucose isomerase activity	GO:0006004//fucose metabolic process
MSTRG.11336	--	KAH6835203.1 taxid=608512 hypothetical protein C2S53_003427 [Perilla frutescens var. hirtella] [Perilla frutescens]	-	-	-	-	-	GO:0008234//cysteine-type peptidase activity	GO:0006508//proteolysis
MSTRG.11338	--	-	-	-	-	-	-	-	GO:0070836//caveola assembly
MSTRG.11343	--	-	-	-	-	-	-	-	-
MSTRG.11346	--	XP_042448390.1 taxid=94328 kinesin-like protein KIN-4A isoform X1 [Zingiber officinale]	-	-	-	-	-	-	-
MSTRG.11347	--	-	-	-	-	-	-	-	-
MSTRG.11348	--	-	-	-	-	-	-	-	-
MSTRG.11354	FRA10AC1	WOL11690.1 taxid=4628 protein FRA10AC1 isoform X1 [Canna indica]	-	-	-	-	GO:0005575//cellular_component;GO:0005622//intracellular anatomical structure;GO:0005634//nucleus;GO:0043226//organelle;GO:0043227//membrane-bounded organelle;GO:0043229//intracellular organelle;GO:0043231//intracellular membrane-bounded organelle	GO:0003674//molecular_function	GO:0008150//biological_process
MSTRG.11358	--	-	-	-	-	-	GO:0000775//chromosome, centromeric region;GO:0005634//nucleus;GO:0005737//cytoplasm;GO:0009424//bacterial-type flagellum hook;GO:0030133//transport vesicle;GO:0031083//BLOC-1 complex	GO:0000166//nucleotide binding;GO:0004813//alanine-tRNA ligase activity;GO:0008855//exodeoxyribonuclease VII activity	GO:0000278//mitotic cell cycle;GO:0006419//alanyl-tRNA aminoacylation
MSTRG.11359	--	-	-	-	-	-	GO:0000775//chromosome, centromeric region;GO:0005634//nucleus;GO:0005737//cytoplasm;GO:0009424//bacterial-type flagellum hook;GO:0030133//transport vesicle;GO:0031083//BLOC-1 complex	GO:0000166//nucleotide binding;GO:0004813//alanine-tRNA ligase activity;GO:0008855//exodeoxyribonuclease VII activity	GO:0000278//mitotic cell cycle;GO:0006419//alanyl-tRNA aminoacylation
MSTRG.11361	--	XP_029121387.1 taxid=51953 undifferentiated embryonic cell transcription factor 1-like [Elaeis guineensis]	-	-	-	-	GO:0016020//membrane	-	-
MSTRG.11369	--	-	-	-	-	-	-	-	-
MSTRG.11371	--	XP_042401939.1 taxid=94328 phosphatidylinositol/phosphatidylcholine transfer protein SFH3-like [Zingiber officinale]	-	-	-	-	-	GO:0008234//cysteine-type peptidase activity	GO:0006508//proteolysis
MSTRG.11373	--	-	-	-	-	-	-	GO:0000049//tRNA binding	GO:0002098//tRNA wobble uridine modification;GO:0034227//tRNA thio-modification
MSTRG.11374	--	-	-	-	-	-	-	GO:0000049//tRNA binding	GO:0002098//tRNA wobble uridine modification;GO:0034227//tRNA thio-modification
MSTRG.11376	PLS1	XP_042473614.1 taxid=94328 1-acyl-sn-glycerol-3-phosphate acyltransferase PLS1-like isoform X1 [Zingiber officinale]	Metabolism;Metabolism;Metabolism;Metabolism	Global and overview maps;Global and overview maps;Lipid metabolism;Lipid metabolism	ko01100//Metabolic pathways;ko01110//Biosynthesis of secondary metabolites;ko00564//Glycerophospholipid metabolism;ko00561//Glycerolipid metabolism	K13523;K13523;K13523;K13523	GO:0016020//membrane	GO:0003841//1-acylglycerol-3-phosphate O-acyltransferase activity;GO:0016746//acyltransferase activity	GO:0008654//phospholipid biosynthetic process
MSTRG.11385	--	-	-	-	-	-	-	-	-
MSTRG.11391	--	-	-	-	-	-	-	-	-
MSTRG.11399	--	-	-	-	-	-	-	-	-
MSTRG.11400	WRKY33	XP_042473632.1 taxid=94328 probable WRKY transcription factor 2 isoform X1 [Zingiber officinale]	Organismal Systems	Environmental adaptation	ko04626//Plant-pathogen interaction	K18835	-	GO:0003700//DNA-binding transcription factor activity;GO:0043565//sequence-specific DNA binding	GO:0006355//regulation of transcription, DNA-templated
MSTRG.11405	--	-	-	-	-	-	-	GO:0016829//lyase activity	-
MSTRG.11406	--	-	-	-	-	-	-	-	-
MSTRG.1141	--	KAG6509288.1 taxid=94328 hypothetical protein ZIOFF_034681 [Zingiber officinale]	-	-	-	-	GO:0005576//extracellular region	GO:0008791//arginine N-succinyltransferase activity	GO:0006527//arginine catabolic process;GO:0042742//defense response to bacterium
MSTRG.11414	Os11g0156000	XP_042471564.1 taxid=94328 B3 domain-containing protein Os11g0156000-like [Zingiber officinale]	-	-	-	-	-	GO:0003677//DNA binding	-
MSTRG.1142	--	KAG6479434.1 taxid=94328 hypothetical protein ZIOFF_062900 [Zingiber officinale]	-	-	-	-	-	-	-
MSTRG.11421	COG7	XP_042397659.1 taxid=94328 conserved oligomeric Golgi complex subunit 7-like isoform X2 [Zingiber officinale]	-	-	-	-	GO:0017119//Golgi transport complex	-	GO:0006886//intracellular protein transport
MSTRG.11426	--	-	-	-	-	-	-	-	-
MSTRG.11428	TUBB2	XP_040973722.1 taxid=3635 tubulin beta-6 chain-like [Gossypium hirsutum]	Cellular Processes	Transport and catabolism	ko04145//Phagosome	K07375	-	GO:0005525//GTP binding	-
MSTRG.11431	GYRB	KAH7667297.1 taxid=55571 DNA gyrase subunit B protein [Dioscorea alata]	-	-	-	-	GO:0005694//chromosome	GO:0003677//DNA binding;GO:0003918//DNA topoisomerase type II (double strand cut, ATP-hydrolyzing) activity;GO:0005524//ATP binding	GO:0006265//DNA topological change
MSTRG.11436	--	-	-	-	-	-	-	-	-
MSTRG.11443	--	-	-	-	-	-	-	GO:0005515//protein binding	-
MSTRG.11444	--	-	-	-	-	-	-	-	-
MSTRG.11446	--	-	-	-	-	-	-	-	-
MSTRG.11452	--	KAG6513751.1 taxid=94328 hypothetical protein ZIOFF_024087 [Zingiber officinale]	-	-	-	-	-	GO:0033806//fluorothreonine transaldolase activity	GO:0090346//cellular organofluorine metabolic process
MSTRG.11466	--	URM60731.1 taxid=4068 ZF-HD family protein [Gymnema sylvestre]	-	-	-	-	-	-	GO:0015074//DNA integration
MSTRG.11469	--	XP_042471281.1 taxid=94328 prosaposin-like isoform X1 [Zingiber officinale]	Metabolism	Lipid metabolism	ko00600//Sphingolipid metabolism	K12382	-	GO:0005524//ATP binding;GO:0016887//ATP hydrolysis activity	GO:0006629//lipid metabolic process;GO:0009234//menaquinone biosynthetic process
MSTRG.11471	--	-	-	-	-	-	-	-	-
MSTRG.11473	--	-	-	-	-	-	-	-	-
MSTRG.11487	GIP	KAK2416711.1 taxid=3899 secreted RxLR effector protein [Trifolium repens]	-	-	-	-	-	-	-
MSTRG.11489	pol	URM60731.1 taxid=4068 ZF-HD family protein [Gymnema sylvestre]	-	-	-	-	GO:0005789//endoplasmic reticulum membrane;GO:0030123//AP-3 adaptor complex	GO:0008083//growth factor activity	GO:0015031//protein transport;GO:0015074//DNA integration
MSTRG.1150	--	-	-	-	-	-	-	-	-
MSTRG.11501	--	-	-	-	-	-	-	-	-
MSTRG.11502	DJ1B	XP_042389734.1 taxid=94328 protein DJ-1 homolog B-like [Zingiber officinale]	-	-	-	-	GO:0005576//extracellular region	-	-
MSTRG.11505	DSP4	XP_042438174.1 taxid=94328 phosphoglucan phosphatase DSP4, amyloplastic-like [Zingiber officinale]	-	-	-	-	-	-	-
MSTRG.1151	--	-	-	-	-	-	-	-	-
MSTRG.11513	--	-	-	-	-	-	-	-	-
MSTRG.11515	--	-	-	-	-	-	-	-	-
MSTRG.11518	--	-	-	-	-	-	-	-	-
MSTRG.11519	--	-	-	-	-	-	-	-	-
MSTRG.11521	--	-	-	-	-	-	-	-	-
MSTRG.11522	--	XP_042419496.1 taxid=94328 probable basic-leucine zipper transcription factor I [Zingiber officinale]	-	-	-	-	-	-	-
MSTRG.11527	--	-	-	-	-	-	-	-	-
MSTRG.11530	dvc-1	URD86522.1 taxid=320322 SprT-like family [Musa troglodytarum]	-	-	-	-	-	-	-
MSTRG.11533	--	XP_042398954.1 taxid=94328 mediator of RNA polymerase II transcription subunit 15-like isoform X2 [Zingiber officinale]	-	-	-	-	-	-	-
MSTRG.11536	--	XP_042453440.1 taxid=94328 septin and tuftelin-interacting protein 1 homolog 1-like [Zingiber officinale]	-	-	-	-	-	-	-
MSTRG.11539	--	-	-	-	-	-	-	-	-
MSTRG.1155	--	XP_042453584.1 taxid=94328 zinc finger BED domain-containing protein RICESLEEPER 2-like [Zingiber officinale]	-	-	-	-	-	GO:0046983//protein dimerization activity	-
MSTRG.11550	--	-	-	-	-	-	-	-	-
MSTRG.11553	--	-	-	-	-	-	-	-	-
MSTRG.11557	--	-	-	-	-	-	-	-	-
MSTRG.11558	--	-	-	-	-	-	-	-	-
MSTRG.11560	--	-	-	-	-	-	GO:0016020//membrane	-	GO:0006605//protein targeting;GO:0044780//bacterial-type flagellum assembly
MSTRG.11562	CBL1	XP_042403185.1 taxid=94328 calcineurin B-like protein 1 [Zingiber officinale]	-	-	-	-	GO:0005575//cellular_component;GO:0005622//intracellular anatomical structure;GO:0005634//nucleus;GO:0005737//cytoplasm;GO:0005886//plasma membrane;GO:0005955//calcineurin complex;GO:0008287//protein serine/threonine phosphatase complex;GO:0016020//membrane;GO:0032991//protein-containing complex;GO:0043226//organelle;GO:0043227//membrane-bounded organelle;GO:0043229//intracellular organelle;GO:00…	GO:0003674//molecular_function;GO:0003824//catalytic activity;GO:0004721//phosphoprotein phosphatase activity;GO:0004722//protein serine/threonine phosphatase activity;GO:0004723//calcium-dependent protein serine/threonine phosphatase activity;GO:0005488//binding;GO:0005509//calcium ion binding;GO:0016787//hydrolase activity;GO:0016788//hydrolase activity, acting on ester bonds;GO:0016791//phosph…	GO:0005513//detection of calcium ion;GO:0006464//cellular protein modification process;GO:0006470//protein dephosphorylation;GO:0006793//phosphorus metabolic process;GO:0006796//phosphate-containing compound metabolic process;GO:0006807//nitrogen compound metabolic process;GO:0006873//cellular ion homeostasis;GO:0006875//cellular metal ion homeostasis;GO:0006950//response to stress;GO:0006970//re…
MSTRG.11565	--	-	-	-	-	-	-	-	-
MSTRG.11572	GCR1	AIU49827.1 taxid=199225 G-protein coupled receptor 1, partial [Pinellia ternata]	-	-	-	-	-	-	-
MSTRG.11574	--	XP_042453440.1 taxid=94328 septin and tuftelin-interacting protein 1 homolog 1-like [Zingiber officinale]	-	-	-	-	-	GO:0008121//ubiquinol-cytochrome-c reductase activity;GO:0016788//hydrolase activity, acting on ester bonds	-
MSTRG.11576	--	-	-	-	-	-	GO:0005576//extracellular region	-	-
MSTRG.11577	--	-	-	-	-	-	-	-	-
MSTRG.11587	--	-	-	-	-	-	-	-	-
MSTRG.11588	--	-	-	-	-	-	-	-	-
MSTRG.11590	--	-	-	-	-	-	-	-	-
MSTRG.11597	ZMAT2	XP_042373232.1 taxid=94328 zinc finger matrin-type protein 2-like [Zingiber officinale]	Genetic Information Processing	Transcription	ko03040//Spliceosome	K12848	GO:0005575//cellular_component;GO:0005622//intracellular anatomical structure;GO:0005634//nucleus;GO:0005789//endoplasmic reticulum membrane;GO:0005886//plasma membrane;GO:0016020//membrane;GO:0030532//small nuclear ribonucleoprotein complex;GO:0031522//cell envelope Sec protein transport complex;GO:0032991//protein-containing complex;GO:0043226//organelle;GO:0043227//membrane-bounded organelle;G…	GO:0003674//molecular_function;GO:0003676//nucleic acid binding;GO:0003677//DNA binding;GO:0003723//RNA binding;GO:0003917//DNA topoisomerase type I (single strand cut, ATP-independent) activity;GO:0004252//serine-type endopeptidase activity;GO:0005215//transporter activity;GO:0005488//binding;GO:0005515//protein binding;GO:0008270//zinc ion binding;GO:0008855//exodeoxyribonuclease VII activity;G…	GO:0000375//RNA splicing, via transesterification reactions;GO:0000377//RNA splicing, via transesterification reactions with bulged adenosine as nucleophile;GO:0000398//mRNA splicing, via spliceosome;GO:0006139//nucleobase-containing compound metabolic process;GO:0006265//DNA topological change;GO:0006396//RNA processing;GO:0006397//mRNA processing;GO:0006725//cellular aromatic compound metabolic…
MSTRG.11615	--	-	-	-	-	-	-	-	-
MSTRG.11626	--	-	-	-	-	-	-	-	-
MSTRG.11627	--	-	-	-	-	-	-	-	-
MSTRG.11630	TY3B-I	XP_059590825.1 taxid=29760 transposon Tf2-1 polyprotein [Vitis vinifera]	-	-	-	-	-	GO:0004190//aspartic-type endopeptidase activity;GO:0004672//protein kinase activity;GO:0005524//ATP binding	GO:0006468//protein phosphorylation;GO:0006508//proteolysis;GO:0015074//DNA integration
MSTRG.11632	SYD	XP_042420357.1 taxid=94328 chromatin structure-remodeling complex protein SYD-like isoform X1 [Zingiber officinale]	-	-	-	-	GO:0000228//nuclear chromosome;GO:0000785//chromatin;GO:0005575//cellular_component;GO:0005622//intracellular anatomical structure;GO:0005634//nucleus;GO:0005694//chromosome;GO:0005737//cytoplasm;GO:0005829//cytosol;GO:0016514//SWI/SNF complex;GO:0031974//membrane-enclosed lumen;GO:0031981//nuclear lumen;GO:0032991//protein-containing complex;GO:0043226//organelle;GO:0043227//membrane-bounded org…	GO:0000166//nucleotide binding;GO:0003674//molecular_function;GO:0003676//nucleic acid binding;GO:0003677//DNA binding;GO:0003678//DNA helicase activity;GO:0003824//catalytic activity;GO:0004386//helicase activity;GO:0005488//binding;GO:0005515//protein binding;GO:0005524//ATP binding;GO:0008094//ATP-dependent activity, acting on DNA;GO:0016462//pyrophosphatase activity;GO:0016787//hydrolase acti…	GO:0000003//reproduction;GO:0000160//phosphorelay signal transduction system;GO:0002831//regulation of response to biotic stimulus;GO:0003006//developmental process involved in reproduction;GO:0006139//nucleobase-containing compound metabolic process;GO:0006325//chromatin organization;GO:0006338//chromatin remodeling;GO:0006351//transcription, DNA-templated;GO:0006355//regulation of transcription…
MSTRG.11642	--	-	-	-	-	-	-	-	-
MSTRG.11643	--	KYP31041.1 taxid=3821 Retrovirus-related Pol polyprotein from transposon TNT 1-94 [Cajanus cajan]	-	-	-	-	GO:0005577//fibrinogen complex	GO:0005102//signaling receptor binding	GO:0000492//box C/D snoRNP assembly;GO:0007094//mitotic spindle assembly checkpoint signaling;GO:0030168//platelet activation;GO:0051258//protein polymerization
MSTRG.11662	--	URM60731.1 taxid=4068 ZF-HD family protein [Gymnema sylvestre]	-	-	-	-	-	-	GO:0015074//DNA integration
MSTRG.1167	--	-	-	-	-	-	-	-	-
MSTRG.1171	--	-	-	-	-	-	-	-	-
MSTRG.11713	--	-	-	-	-	-	-	-	-
MSTRG.11725	--	XP_042443874.1 taxid=94328 antigen LPMC-61-like [Zingiber officinale]	-	-	-	-	-	-	-
MSTRG.1173	--	XP_042440813.1 taxid=94328 kinesin heavy chain-like isoform X1 [Zingiber officinale]	-	-	-	-	-	GO:0005524//ATP binding	GO:0007059//chromosome segregation;GO:0030261//chromosome condensation
MSTRG.1174	--	XP_042440813.1 taxid=94328 kinesin heavy chain-like isoform X1 [Zingiber officinale]	-	-	-	-	-	-	-
MSTRG.11743	PHL7	XP_010252934.1 taxid=4432 PREDICTED: myb family transcription factor PHL7-like isoform X2 [Nelumbo nucifera]	-	-	-	-	-	-	-
MSTRG.11746	--	-	-	-	-	-	-	-	-
MSTRG.11747	ECA1	WOL11529.1 taxid=4628 transportin-1 [Canna indica]	Genetic Information Processing	Translation	ko03013//Nucleocytoplasmic transport	K18752	GO:0016020//membrane	GO:0005388//P-type calcium transporter activity;GO:0005524//ATP binding;GO:0016887//ATP hydrolysis activity	GO:0006816//calcium ion transport
MSTRG.1175	--	-	-	-	-	-	-	-	-
MSTRG.11752	--	-	-	-	-	-	-	-	-
MSTRG.11759	--	KAG6514345.1 taxid=94328 hypothetical protein ZIOFF_024698 [Zingiber officinale]	-	-	-	-	GO:0005737//cytoplasm;GO:0005763//mitochondrial small ribosomal subunit;GO:0005840//ribosome;GO:0005886//plasma membrane;GO:0008250//oligosaccharyltransferase complex;GO:0016020//membrane	GO:0003735//structural constituent of ribosome;GO:0004177//aminopeptidase activity;GO:0015450//protein-transporting ATPase activity;GO:0016530//metallochaperone activity;GO:0019843//rRNA binding;GO:0046872//metal ion binding	GO:0006412//translation;GO:0006605//protein targeting;GO:0006886//intracellular protein transport;GO:0009306//protein secretion;GO:0030163//protein catabolic process;GO:0035556//intracellular signal transduction;GO:0036211//protein modification process;GO:0043952//protein transport by the Sec complex
MSTRG.11760	--	KAG6514345.1 taxid=94328 hypothetical protein ZIOFF_024698 [Zingiber officinale]	-	-	-	-	GO:0005886//plasma membrane;GO:0016020//membrane	GO:0015450//protein-transporting ATPase activity	GO:0006605//protein targeting;GO:0006886//intracellular protein transport;GO:0009306//protein secretion;GO:0043952//protein transport by the Sec complex
MSTRG.11768	--	-	-	-	-	-	-	-	-
MSTRG.11778	--	XP_042462121.1 taxid=94328 kinesin-like protein KIN-12C [Zingiber officinale]	-	-	-	-	-	-	GO:0018193//peptidyl-amino acid modification
MSTRG.11784	--	KAG6515487.1 taxid=94328 hypothetical protein ZIOFF_025901 [Zingiber officinale]	-	-	-	-	-	-	-
MSTRG.11785	--	URD74154.1 taxid=320322 chromo domain containing protein [Musa troglodytarum]	-	-	-	-	GO:0000776//kinetochore;GO:0031262//Ndc80 complex	-	-
MSTRG.1179	--	-	-	-	-	-	-	-	-
MSTRG.11793	--	XP_042474585.1 taxid=94328 uncharacterized protein LOC122056615 isoform X7 [Zingiber officinale]	-	-	-	-	-	-	-
MSTRG.1181	--	XP_042454457.1 taxid=94328 uncharacterized serine-rich protein C215.13 [Zingiber officinale]	-	-	-	-	-	-	-
MSTRG.11813	--	-	-	-	-	-	-	-	-
MSTRG.11828	--	XP_042374799.1 taxid=94328 protein DEHYDRATION-INDUCED 19 homolog 4-like [Zingiber officinale]	-	-	-	-	-	-	-
MSTRG.11830	--	-	-	-	-	-	-	-	-
MSTRG.11873	ML5	ABR16149.1 taxid=3332 unknown [Picea sitchensis]	-	-	-	-	-	GO:0003723//RNA binding	-
MSTRG.11904	--	XP_042472129.1 taxid=94328 WD repeat-containing protein 75-like [Zingiber officinale]	Genetic Information Processing	Translation	ko03008//Ribosome biogenesis in eukaryotes	K14552	-	GO:0005267//potassium channel activity;GO:0015252//proton channel activity	-
MSTRG.1194	--	XP_042380350.1 taxid=94328 uncharacterized protein LOC121972782 [Zingiber officinale]	-	-	-	-	-	GO:0003676//nucleic acid binding;GO:0008234//cysteine-type peptidase activity	GO:0006508//proteolysis
MSTRG.11955	--	XP_042471876.1 taxid=94328 MRN complex-interacting protein-like isoform X6 [Zingiber officinale]	-	-	-	-	-	GO:0003700//DNA-binding transcription factor activity	GO:0006355//regulation of transcription, DNA-templated
MSTRG.1196	--	-	-	-	-	-	-	-	-
MSTRG.1197	BIO3-BIO1	XP_042373380.1 taxid=94328 bifunctional dethiobiotin synthetase/7,8-diamino-pelargonic acid aminotransferase, mitochondrial-like isoform X1 [Zingiber officinale]	Metabolism;Metabolism	Global and overview maps;Metabolism of cofactors and vitamins	ko01100//Metabolic pathways;ko00780//Biotin metabolism	K19562;K19562	GO:0005575//cellular_component;GO:0005622//intracellular anatomical structure;GO:0005737//cytoplasm;GO:0005739//mitochondrion;GO:0043226//organelle;GO:0043227//membrane-bounded organelle;GO:0043229//intracellular organelle;GO:0043231//intracellular membrane-bounded organelle	GO:0000166//nucleotide binding;GO:0000287//magnesium ion binding;GO:0003674//molecular_function;GO:0003824//catalytic activity;GO:0003867//4-aminobutyrate transaminase activity;GO:0004015//adenosylmethionine-8-amino-7-oxononanoate transaminase activity;GO:0004141//dethiobiotin synthase activity;GO:0004587//ornithine-oxo-acid transaminase activity;GO:0005488//binding;GO:0005524//ATP binding;GO:000…	GO:0006082//organic acid metabolic process;GO:0006520//cellular amino acid metabolic process;GO:0006525//arginine metabolic process;GO:0006766//vitamin metabolic process;GO:0006767//water-soluble vitamin metabolic process;GO:0006768//biotin metabolic process;GO:0006790//sulfur compound metabolic process;GO:0006807//nitrogen compound metabolic process;GO:0008150//biological_process;GO:0008152//met…
MSTRG.1198	--	XP_042401485.1 taxid=94328 ribonuclease 2-like [Zingiber officinale]	-	-	-	-	-	GO:0003723//RNA binding;GO:0033897//ribonuclease T2 activity	-
MSTRG.11982	CCH	XP_042374823.1 taxid=94328 copper transport protein ATX1-like [Zingiber officinale]	-	-	-	-	GO:0042597//periplasmic space	GO:0005507//copper ion binding;GO:0045340//mercury ion binding;GO:0046872//metal ion binding	GO:0046689//response to mercury ion
MSTRG.11984	--	URE46758.1 taxid=320322 Dual specificity protein phosphatase Diacylglycerol kinase, catalytic region [Musa troglodytarum]	-	-	-	-	-	-	-
MSTRG.1199	--	XP_042401485.1 taxid=94328 ribonuclease 2-like [Zingiber officinale]	-	-	-	-	-	GO:0003723//RNA binding;GO:0033897//ribonuclease T2 activity	-
MSTRG.12012	--	-	-	-	-	-	-	-	-
MSTRG.1204	DJ1B	URD90680.1 taxid=320322 dnaJ domain containing protein [Musa troglodytarum]	-	-	-	-	-	-	-
MSTRG.12058	Os05g0583200	XP_042386741.1 taxid=94328 zinc finger BED domain-containing protein RICESLEEPER 2-like [Zingiber officinale]	-	-	-	-	-	GO:0003677//DNA binding;GO:0046983//protein dimerization activity	-
MSTRG.12092	--	-	-	-	-	-	GO:0009522//photosystem I;GO:0009538//photosystem I reaction center;GO:0015935//small ribosomal subunit;GO:0042651//thylakoid membrane	GO:0003735//structural constituent of ribosome	GO:0006412//translation;GO:0015979//photosynthesis
MSTRG.12093	PVA22	XP_042457269.1 taxid=94328 vesicle-associated protein 1-2-like [Zingiber officinale]	-	-	-	-	-	-	-
MSTRG.1211	--	-	-	-	-	-	-	-	-
MSTRG.12119	RTL2	XP_042470524.1 taxid=94328 ribonuclease 3-like protein 2 [Zingiber officinale]	-	-	-	-	-	GO:0003723//RNA binding;GO:0004525//ribonuclease III activity;GO:0047286//NAD+-diphthamide ADP-ribosyltransferase activity	GO:0006364//rRNA processing;GO:0006396//RNA processing
MSTRG.12127	psbB	XP_042470528.1 taxid=94328 poly(A) polymerase I-like isoform X1 [Zingiber officinale]	Metabolism;Metabolism	Global and overview maps;Energy metabolism	ko01100//Metabolic pathways;ko00195//Photosynthesis	K02704;K02704	GO:0009521//photosystem;GO:0009523//photosystem II;GO:0016020//membrane	GO:0016168//chlorophyll binding;GO:0045156//electron transporter, transferring electrons within the cyclic electron transport pathway of photosynthesis activity	GO:0009767//photosynthetic electron transport chain;GO:0009772//photosynthetic electron transport in photosystem II;GO:0015979//photosynthesis;GO:0019684//photosynthesis, light reaction
MSTRG.12129	--	-	-	-	-	-	-	-	-
MSTRG.12134	--	-	-	-	-	-	-	-	-
MSTRG.1215	--	-	-	-	-	-	-	-	-
MSTRG.12152	--	URE23555.1 taxid=320322 Helix-loop-helix DNA-binding domain [Musa troglodytarum]	Environmental Information Processing	Signal transduction	ko04075//Plant hormone signal transduction	K14488	-	GO:0047475//phenylacetate-CoA ligase activity	GO:0010124//phenylacetate catabolic process
MSTRG.12200	--	AQK55753.1 taxid=4577 Calcineurin subunit B [Zea mays]	-	-	-	-	-	-	-
MSTRG.12219	CESA7	XP_042374036.1 taxid=94328 cellulose synthase A catalytic subunit 9 [UDP-forming] [Zingiber officinale]	-	-	-	-	GO:0005575//cellular_component;GO:0005622//intracellular anatomical structure;GO:0005737//cytoplasm;GO:0005794//Golgi apparatus;GO:0005886//plasma membrane;GO:0009507//chloroplast;GO:0009536//plastid;GO:0010330//cellulose synthase complex;GO:0012505//endomembrane system;GO:0016020//membrane;GO:0016021//integral component of membrane;GO:0031224//intrinsic component of membrane;GO:0032991//protein-…	GO:0003674//molecular_function;GO:0003824//catalytic activity;GO:0005488//binding;GO:0008194//UDP-glycosyltransferase activity;GO:0008375//acetylglucosaminyltransferase activity;GO:0016740//transferase activity;GO:0016757//glycosyltransferase activity;GO:0016758//hexosyltransferase activity;GO:0016759//cellulose synthase activity;GO:0016760//cellulose synthase (UDP-forming) activity;GO:0035251//U…	GO:0000271//polysaccharide biosynthetic process;GO:0000278//mitotic cell cycle;GO:0000281//mitotic cytokinesis;GO:0000910//cytokinesis;GO:0005975//carbohydrate metabolic process;GO:0005976//polysaccharide metabolic process;GO:0006011//UDP-glucose metabolic process;GO:0006073//cellular glucan metabolic process;GO:0007049//cell cycle;GO:0008150//biological_process;GO:0008152//metabolic process;GO:0…
MSTRG.1222	--	-	-	-	-	-	-	-	-
MSTRG.12221	CESA7	KAJ7955663.1 taxid=32244 Cellulose synthase family protein [Quillaja saponaria]	-	-	-	-	GO:0005575//cellular_component;GO:0005622//intracellular anatomical structure;GO:0005737//cytoplasm;GO:0005794//Golgi apparatus;GO:0005886//plasma membrane;GO:0009507//chloroplast;GO:0009536//plastid;GO:0010330//cellulose synthase complex;GO:0012505//endomembrane system;GO:0016020//membrane;GO:0016021//integral component of membrane;GO:0031224//intrinsic component of membrane;GO:0032991//protein-…	GO:0003674//molecular_function;GO:0003824//catalytic activity;GO:0005488//binding;GO:0008194//UDP-glycosyltransferase activity;GO:0016740//transferase activity;GO:0016757//glycosyltransferase activity;GO:0016758//hexosyltransferase activity;GO:0016759//cellulose synthase activity;GO:0016760//cellulose synthase (UDP-forming) activity;GO:0035251//UDP-glucosyltransferase activity;GO:0043167//ion bin…	GO:0000271//polysaccharide biosynthetic process;GO:0000278//mitotic cell cycle;GO:0000281//mitotic cytokinesis;GO:0000910//cytokinesis;GO:0005975//carbohydrate metabolic process;GO:0005976//polysaccharide metabolic process;GO:0006073//cellular glucan metabolic process;GO:0007049//cell cycle;GO:0008150//biological_process;GO:0008152//metabolic process;GO:0009058//biosynthetic process;GO:0009059//m…
MSTRG.12247	PEX5	AQK58218.1 taxid=4577 Peroxisome biogenesis protein 5 [Zea mays]	Cellular Processes	Transport and catabolism	ko04146//Peroxisome	K13342	-	-	-
MSTRG.1225	--	-	-	-	-	-	-	-	-
MSTRG.12302	MTHFR2	XP_042416875.1 taxid=94328 probable methylenetetrahydrofolate reductase isoform X1 [Zingiber officinale]	Metabolism;Metabolism;Metabolism	Global and overview maps;Global and overview maps;Metabolism of cofactors and vitamins	ko01100//Metabolic pathways;ko01200//Carbon metabolism;ko00670//One carbon pool by folate	K00297;K00297;K00297	GO:0005829//cytosol	GO:0004489//methylenetetrahydrofolate reductase (NAD(P)H) activity;GO:0071949//FAD binding	GO:0006555//methionine metabolic process;GO:0009086//methionine biosynthetic process;GO:0009396//folic acid-containing compound biosynthetic process
MSTRG.1231	--	-	-	-	-	-	-	-	-
MSTRG.12317	FAX3	XP_042374175.1 taxid=94328 protein FATTY ACID EXPORT 3, chloroplastic-like [Zingiber officinale]	-	-	-	-	GO:0000775//chromosome, centromeric region;GO:0005634//nucleus;GO:0016020//membrane	-	GO:0000278//mitotic cell cycle
MSTRG.1234	RNR1	XP_042401864.1 taxid=94328 ribonucleoside-diphosphate reductase large subunit-like [Zingiber officinale]	Metabolism;Metabolism;Metabolism;Metabolism	Global and overview maps;Nucleotide metabolism;Metabolism of other amino acids;Nucleotide metabolism	ko01100//Metabolic pathways;ko00230//Purine metabolism;ko00480//Glutathione metabolism;ko00240//Pyrimidine metabolism	K10807;K10807;K10807;K10807	-	-	-
MSTRG.12361	COL7	URE43677.1 taxid=320322 CCT motif [Musa troglodytarum]	-	-	-	-	GO:0005575//cellular_component;GO:0005622//intracellular anatomical structure;GO:0005634//nucleus;GO:0005737//cytoplasm;GO:0009507//chloroplast;GO:0009536//plastid;GO:0043226//organelle;GO:0043227//membrane-bounded organelle;GO:0043229//intracellular organelle;GO:0043231//intracellular membrane-bounded organelle	GO:0005515//protein binding	GO:0006355//regulation of transcription, DNA-templated;GO:0006605//protein targeting;GO:0006810//transport;GO:0006886//intracellular protein transport;GO:0008104//protein localization;GO:0008150//biological_process;GO:0009889//regulation of biosynthetic process;GO:0010468//regulation of gene expression;GO:0010556//regulation of macromolecule biosynthetic process;GO:0015031//protein transport;GO:0…
MSTRG.12362	MRF1	XP_042375172.1 taxid=94328 MA3 DOMAIN-CONTAINING TRANSLATION REGULATORY FACTOR 1-like [Zingiber officinale]	-	-	-	-	-	GO:0004359//glutaminase activity	GO:0006541//glutamine metabolic process
MSTRG.12379	--	-	-	-	-	-	-	-	-
MSTRG.1241	--	XP_042380350.1 taxid=94328 uncharacterized protein LOC121972782 [Zingiber officinale]	-	-	-	-	-	GO:0008234//cysteine-type peptidase activity	GO:0006508//proteolysis
MSTRG.12410	--	XP_042450801.1 taxid=94328 uncharacterized protein LOC122035751 [Zingiber officinale]	-	-	-	-	-	-	-
MSTRG.1242	sll0608	XP_042430161.1 taxid=94328 ycf49-like protein [Zingiber officinale]	-	-	-	-	GO:0005634//nucleus	-	GO:0006351//transcription, DNA-templated
MSTRG.12433	--	-	-	-	-	-	GO:0005840//ribosome	GO:0003735//structural constituent of ribosome	GO:0006412//translation
MSTRG.12438	--	KAG6475303.1 taxid=94328 hypothetical protein ZIOFF_064521 [Zingiber officinale]	-	-	-	-	-	-	-
MSTRG.1245	--	-	-	-	-	-	-	-	-
MSTRG.12467	AXY4	XP_042381503.1 taxid=94328 protein ALTERED XYLOGLUCAN 4-like [Zingiber officinale]	-	-	-	-	-	GO:0016740//transferase activity	GO:0006353//DNA-templated transcription, termination
MSTRG.1248	--	-	-	-	-	-	-	-	-
MSTRG.1249	--	-	-	-	-	-	-	-	-
MSTRG.12496	--	XP_042471031.1 taxid=94328 valine--tRNA ligase, mitochondrial 1-like isoform X1 [Zingiber officinale]	Genetic Information Processing	Translation	ko00970//Aminoacyl-tRNA biosynthesis	K01873	-	GO:0000166//nucleotide binding;GO:0004812//aminoacyl-tRNA ligase activity;GO:0004832//valine-tRNA ligase activity;GO:0005524//ATP binding	GO:0006418//tRNA aminoacylation for protein translation;GO:0006438//valyl-tRNA aminoacylation
MSTRG.1250	--	XP_042467246.1 taxid=94328 uncharacterized protein LOC122050409 [Zingiber officinale]	-	-	-	-	-	-	-
MSTRG.12514	--	-	-	-	-	-	GO:0022625//cytosolic large ribosomal subunit	GO:0003735//structural constituent of ribosome	GO:0006412//translation
MSTRG.1255	MFP2	XP_042373568.1 taxid=94328 glyoxysomal fatty acid beta-oxidation multifunctional protein MFP-a-like [Zingiber officinale]	Metabolism;Metabolism;Metabolism;Metabolism;Metabolism	Global and overview maps;Global and overview maps;Global and overview maps;Lipid metabolism;Lipid metabolism	ko01100//Metabolic pathways;ko01110//Biosynthesis of secondary metabolites;ko01212//Fatty acid metabolism;ko00592//alpha-Linolenic acid metabolism;ko00071//Fatty acid degradation	K10527;K10527;K10527;K10527;K10527	GO:0016507//mitochondrial fatty acid beta-oxidation multienzyme complex;GO:0036125//fatty acid beta-oxidation multienzyme complex	GO:0003857//3-hydroxyacyl-CoA dehydrogenase activity;GO:0004165//dodecenoyl-CoA delta-isomerase activity;GO:0004300//enoyl-CoA hydratase activity;GO:0008691//3-hydroxybutyryl-CoA dehydrogenase activity;GO:0008692//3-hydroxybutyryl-CoA epimerase activity;GO:0008935//1,4-dihydroxy-2-naphthoyl-CoA synthase activity;GO:0016491//oxidoreductase activity;GO:0016616//oxidoreductase activity, acting on th…	GO:0006631//fatty acid metabolic process;GO:0006635//fatty acid beta-oxidation;GO:0009056//catabolic process;GO:0009062//fatty acid catabolic process;GO:0009234//menaquinone biosynthetic process;GO:0010124//phenylacetate catabolic process;GO:0010128//benzoate catabolic process via CoA ligation
MSTRG.12593	PIGM	XP_042375558.1 taxid=94328 GPI mannosyltransferase 1-like [Zingiber officinale]	Metabolism;Metabolism	Global and overview maps;Glycan biosynthesis and metabolism	ko01100//Metabolic pathways;ko00563//Glycosylphosphatidylinositol (GPI)-anchor biosynthesis	K05284;K05284	GO:0005575//cellular_component;GO:0005622//intracellular anatomical structure;GO:0005737//cytoplasm;GO:0005783//endoplasmic reticulum;GO:0005789//endoplasmic reticulum membrane;GO:0012505//endomembrane system;GO:0016020//membrane;GO:0016021//integral component of membrane;GO:0031224//intrinsic component of membrane;GO:0031501//mannosyltransferase complex;GO:0031984//organelle subcompartment;GO:00…	GO:0000030//mannosyltransferase activity;GO:0003674//molecular_function;GO:0003824//catalytic activity;GO:0004376//glycolipid mannosyltransferase activity;GO:0005249//voltage-gated potassium channel activity;GO:0016740//transferase activity;GO:0016757//glycosyltransferase activity;GO:0016758//hexosyltransferase activity;GO:0030955//potassium ion binding;GO:0051751//alpha-1,4-mannosyltransferase a…	GO:0006464//cellular protein modification process;GO:0006497//protein lipidation;GO:0006505//GPI anchor metabolic process;GO:0006506//GPI anchor biosynthetic process;GO:0006629//lipid metabolic process;GO:0006643//membrane lipid metabolic process;GO:0006644//phospholipid metabolic process;GO:0006650//glycerophospholipid metabolic process;GO:0006661//phosphatidylinositol biosynthetic process;GO:00…
MSTRG.12609	--	-	-	-	-	-	-	-	-
MSTRG.12649	IPI1	XP_042375600.1 taxid=94328 isopentenyl-diphosphate Delta-isomerase I-like [Zingiber officinale]	Metabolism;Metabolism;Metabolism	Global and overview maps;Global and overview maps;Metabolism of terpenoids and polyketides	ko01100//Metabolic pathways;ko01110//Biosynthesis of secondary metabolites;ko00900//Terpenoid backbone biosynthesis	K01823;K01823;K01823	-	-	-
MSTRG.12661	--	KAG6496238.1 taxid=94328 hypothetical protein ZIOFF_044096 [Zingiber officinale]	-	-	-	-	-	-	-
MSTRG.12662	--	-	-	-	-	-	-	-	-
MSTRG.12665	--	XP_042388979.1 taxid=94328 calcium-transporting ATPase 5, plasma membrane-type-like [Zingiber officinale]	-	-	-	-	-	-	-
MSTRG.12703	--	-	-	-	-	-	-	-	-
MSTRG.12706	--	-	-	-	-	-	-	-	-
MSTRG.12734	PILS5	XP_042375674.1 taxid=94328 protein PIN-LIKES 5-like [Zingiber officinale]	-	-	-	-	GO:0016020//membrane	-	GO:0055085//transmembrane transport
MSTRG.12742	--	XP_042375684.1 taxid=94328 lysine-specific demethylase 5B-like isoform X1 [Zingiber officinale]	-	-	-	-	-	-	-
MSTRG.1278	--	-	-	-	-	-	-	-	-
MSTRG.12787	--	-	-	-	-	-	-	-	-
MSTRG.1279	--	XP_042376057.1 taxid=94328 uncharacterized protein LOC121969846 isoform X2 [Zingiber officinale]	-	-	-	-	-	-	-
MSTRG.12813	--	XP_042465076.1 taxid=94328 enhancer of polycomb-like protein 1 [Zingiber officinale]	-	-	-	-	GO:0005576//extracellular region	GO:0008289//lipid binding	GO:0006869//lipid transport;GO:0042157//lipoprotein metabolic process
MSTRG.12870	--	XP_042459538.1 taxid=94328 uncharacterized protein LOC122043129 isoform X1 [Zingiber officinale]	-	-	-	-	-	-	GO:0019058//viral life cycle
MSTRG.12904	--	-	-	-	-	-	-	-	-
MSTRG.1292	PRT1	XP_042389935.1 taxid=94328 E3 ubiquitin-protein ligase PRT1-like [Zingiber officinale]	-	-	-	-	GO:0005576//extracellular region	GO:0003697//single-stranded DNA binding;GO:0005184//neuropeptide hormone activity;GO:0008270//zinc ion binding;GO:0046872//metal ion binding;GO:0061630//ubiquitin protein ligase activity	GO:0006301//postreplication repair;GO:0006513//protein monoubiquitination
MSTRG.13005	--	-	-	-	-	-	-	-	-
MSTRG.1303	Os02g0137500	KAG6509288.1 taxid=94328 hypothetical protein ZIOFF_034681 [Zingiber officinale]	-	-	-	-	GO:0005576//extracellular region	GO:0008791//arginine N-succinyltransferase activity	GO:0006527//arginine catabolic process;GO:0042742//defense response to bacterium;GO:0071468//cellular response to acidic pH
MSTRG.1304	SAR1A	URD87336.1 taxid=320322 Endoplasmic reticulum protein ERp29, C-terminal domain, partial [Musa troglodytarum]	Genetic Information Processing	Folding, sorting and degradation	ko04141//Protein processing in endoplasmic reticulum	K07953	GO:0005737//cytoplasm	GO:0003723//RNA binding;GO:0003924//GTPase activity;GO:0005515//protein binding;GO:0005524//ATP binding;GO:0005525//GTP binding;GO:0019001//guanyl nucleotide binding;GO:0031683//G-protein beta/gamma-subunit complex binding;GO:0043022//ribosome binding	GO:0006576//cellular biogenic amine metabolic process;GO:0007186//G protein-coupled receptor signaling pathway;GO:0042254//ribosome biogenesis
MSTRG.13051	--	-	-	-	-	-	-	-	-
MSTRG.13078	--	-	-	-	-	-	-	-	-
MSTRG.13081	--	-	-	-	-	-	GO:0019031//viral envelope	-	-
MSTRG.13097	--	-	-	-	-	-	-	-	-
MSTRG.1310	At5g09310	XP_042374426.1 taxid=94328 probable gamma-secretase subunit PEN-2 [Zingiber officinale]	-	-	-	-	GO:0000139//Golgi membrane;GO:0005575//cellular_component;GO:0005622//intracellular anatomical structure;GO:0005737//cytoplasm;GO:0005768//endosome;GO:0005770//late endosome;GO:0005783//endoplasmic reticulum;GO:0005789//endoplasmic reticulum membrane;GO:0005794//Golgi apparatus;GO:0005795//Golgi stack;GO:0005798//Golgi-associated vesicle;GO:0005886//plasma membrane;GO:0005887//integral component …	-	GO:0000003//reproduction;GO:0001667//ameboidal-type cell migration;GO:0003006//developmental process involved in reproduction;GO:0006508//proteolysis;GO:0006509//membrane protein ectodomain proteolysis;GO:0006518//peptide metabolic process;GO:0006807//nitrogen compound metabolic process;GO:0006928//movement of cell or subcellular component;GO:0007154//cell communication;GO:0007165//signal transdu…
MSTRG.13102	--	-	-	-	-	-	-	-	-
MSTRG.13109	--	-	-	-	-	-	-	-	-
MSTRG.13116	--	-	-	-	-	-	-	-	-
MSTRG.13138	VIT_05s0020g02800	XP_042458311.1 taxid=94328 ATP-dependent (S)-NAD(P)H-hydrate dehydratase-like [Zingiber officinale]	-	-	-	-	-	GO:0009024//tagatose-6-phosphate kinase activity;GO:0016836//hydro-lyase activity	GO:0019512//lactose catabolic process via tagatose-6-phosphate;GO:0051607//defense response to virus
MSTRG.13146	--	-	-	-	-	-	-	-	-
MSTRG.1315	--	-	-	-	-	-	GO:0009898//cytoplasmic side of plasma membrane	GO:0005524//ATP binding;GO:0033225//ATPase-coupled 2-aminoethylphosphonate transporter activity	GO:0033223//2-aminoethylphosphonate transport
MSTRG.1316	--	-	-	-	-	-	-	-	-
MSTRG.13161	--	-	-	-	-	-	GO:0016020//membrane;GO:0071595//Nem1-Spo7 phosphatase complex	GO:0005215//transporter activity;GO:0005524//ATP binding;GO:0016887//ATP hydrolysis activity	GO:0035307//positive regulation of protein dephosphorylation
MSTRG.13162	--	-	-	-	-	-	-	-	-
MSTRG.13164	--	XP_042456861.1 taxid=94328 protein ALWAYS EARLY 3-like isoform X1 [Zingiber officinale]	-	-	-	-	-	-	-
MSTRG.13165	--	-	-	-	-	-	-	-	-
MSTRG.13166	--	-	-	-	-	-	-	-	-
MSTRG.1317	--	-	-	-	-	-	-	-	GO:0006355//regulation of transcription, DNA-templated
MSTRG.13170	--	-	-	-	-	-	-	-	-
MSTRG.1318	--	-	-	-	-	-	-	-	-
MSTRG.13188	--	-	-	-	-	-	-	-	-
MSTRG.13194	--	URE09243.1 taxid=320322 Lysine ketoglutarate reductase trans-splicing related 1, partial [Musa troglodytarum]	-	-	-	-	-	GO:0004452//isopentenyl-diphosphate delta-isomerase activity	GO:0008299//isoprenoid biosynthetic process
MSTRG.1320	--	RDY10102.1 taxid=157652 Tf2-8, partial [Mucuna pruriens]	-	-	-	-	-	GO:0004550//nucleoside diphosphate kinase activity;GO:0008170//N-methyltransferase activity;GO:0017111//nucleoside-triphosphatase activity	GO:0044272//sulfur compound biosynthetic process
MSTRG.1322	OsI_35105	XP_042420208.1 taxid=94328 pyruvate kinase 1, cytosolic-like [Zingiber officinale]	Metabolism;Metabolism;Metabolism;Metabolism;Metabolism;Metabolism	Global and overview maps;Global and overview maps;Global and overview maps;Global and overview maps;Carbohydrate metabolism;Carbohydrate metabolism	ko01100//Metabolic pathways;ko01110//Biosynthesis of secondary metabolites;ko01200//Carbon metabolism;ko01230//Biosynthesis of amino acids;ko00010//Glycolysis / Gluconeogenesis;ko00620//Pyruvate metabolism	K00873;K00873;K00873;K00873;K00873;K00873	GO:0005575//cellular_component;GO:0005622//intracellular anatomical structure;GO:0005634//nucleus;GO:0005694//chromosome;GO:0005737//cytoplasm;GO:0005829//cytosol;GO:0005886//plasma membrane;GO:0043226//organelle;GO:0043227//membrane-bounded organelle;GO:0043228//non-membrane-bounded organelle;GO:0043229//intracellular organelle;GO:0043231//intracellular membrane-bounded organelle;GO:0043232//int…	GO:0000287//magnesium ion binding;GO:0004743//pyruvate kinase activity;GO:0015079//potassium ion transmembrane transporter activity;GO:0030955//potassium ion binding	GO:0000070//mitotic sister chromatid segregation;GO:0000278//mitotic cell cycle;GO:0000280//nuclear division;GO:0000819//sister chromatid segregation;GO:0006096//glycolytic process;GO:0006323//DNA packaging;GO:0006996//organelle organization;GO:0007049//cell cycle;GO:0007059//chromosome segregation;GO:0007076//mitotic chromosome condensation;GO:0008150//biological_process;GO:0009987//cellular pro…
MSTRG.13221	DSP4	XP_042438174.1 taxid=94328 phosphoglucan phosphatase DSP4, amyloplastic-like [Zingiber officinale]	-	-	-	-	-	-	-
MSTRG.13222	--	-	-	-	-	-	-	-	GO:0030488//tRNA methylation
MSTRG.13223	--	-	-	-	-	-	-	-	-
MSTRG.13225	--	-	-	-	-	-	GO:0042622//photoreceptor outer segment membrane	-	-
MSTRG.13227	--	-	-	-	-	-	-	-	-
MSTRG.13231	--	-	-	-	-	-	-	-	-
MSTRG.13232	--	XP_042400869.1 taxid=94328 uncharacterized protein LOC121990887 [Zingiber officinale]	-	-	-	-	-	-	-
MSTRG.13236	--	-	-	-	-	-	-	-	-
MSTRG.13237	--	RDX79913.1 taxid=157652 Retrovirus-related Pol polyprotein from transposon 17.6, partial [Mucuna pruriens]	-	-	-	-	-	-	GO:0015074//DNA integration
MSTRG.13241	--	-	-	-	-	-	-	-	-
MSTRG.13244	--	-	-	-	-	-	-	-	-
MSTRG.13245	--	-	-	-	-	-	-	-	GO:0019069//viral capsid assembly
MSTRG.13249	--	-	-	-	-	-	-	-	-
MSTRG.13250	--	-	-	-	-	-	-	-	-
MSTRG.13253	CTR1	XP_047320954.1 taxid=253017 uncharacterized protein LOC124925022 [Impatiens glandulifera]	-	-	-	-	-	GO:0004672//protein kinase activity	GO:0006468//protein phosphorylation
MSTRG.13254	HK3	KAH6771250.1 taxid=608512 Rossmann-fold superfamily protein [Perilla frutescens var. hirtella] [Perilla frutescens]	-	-	-	-	GO:0016020//membrane	GO:0000155//phosphorelay sensor kinase activity;GO:0004673//protein histidine kinase activity;GO:0008234//cysteine-type peptidase activity	GO:0000160//phosphorelay signal transduction system;GO:0006508//proteolysis
MSTRG.13255	--	-	-	-	-	-	-	-	-
MSTRG.13261	--	KAG6527704.1 taxid=94328 hypothetical protein ZIOFF_009830 [Zingiber officinale]	-	-	-	-	-	GO:0004252//serine-type endopeptidase activity;GO:0070008//serine-type exopeptidase activity	-
MSTRG.13279	--	XP_042419067.1 taxid=94328 uncharacterized protein LOC122007290 isoform X1 [Zingiber officinale]	-	-	-	-	-	-	-
MSTRG.13285	--	-	-	-	-	-	GO:0042597//periplasmic space	GO:0051536//iron-sulfur cluster binding	GO:0009061//anaerobic respiration
MSTRG.13286	SAHH	XP_042436569.1 taxid=94328 adenosylhomocysteinase-like [Zingiber officinale]	Metabolism;Metabolism	Global and overview maps;Amino acid metabolism	ko01100//Metabolic pathways;ko00270//Cysteine and methionine metabolism	K01251;K01251	-	GO:0004013//adenosylhomocysteinase activity;GO:0016788//hydrolase activity, acting on ester bonds	GO:0006730//one-carbon metabolic process
MSTRG.13287	--	-	-	-	-	-	-	-	-
MSTRG.13292	--	-	-	-	-	-	-	-	-
MSTRG.13296	--	-	-	-	-	-	-	-	-
MSTRG.13301	--	-	-	-	-	-	GO:0030133//transport vesicle;GO:0031083//BLOC-1 complex;GO:0071008//U2-type post-mRNA release spliceosomal complex	GO:0000166//nucleotide binding;GO:0004828//serine-tRNA ligase activity;GO:0005524//ATP binding;GO:0030492//hemoglobin binding	GO:0000390//spliceosomal complex disassembly;GO:0006434//seryl-tRNA aminoacylation;GO:0006457//protein folding;GO:0030218//erythrocyte differentiation;GO:0050821//protein stabilization
MSTRG.13302	--	-	-	-	-	-	-	-	-
MSTRG.13306	--	XP_042471723.1 taxid=94328 uncharacterized protein LOC122053861 isoform X1 [Zingiber officinale]	-	-	-	-	-	-	-
MSTRG.13307	--	-	-	-	-	-	-	-	-
MSTRG.13312	--	-	-	-	-	-	-	-	-
MSTRG.13314	ABH1	XP_042446807.1 taxid=94328 nuclear cap-binding protein subunit 1-like [Zingiber officinale]	Genetic Information Processing;Genetic Information Processing;Genetic Information Processing	Transcription;Translation;Translation	ko03040//Spliceosome;ko03015//mRNA surveillance pathway;ko03013//Nucleocytoplasmic transport	K12882;K12882;K12882	GO:0000243//commitment complex;GO:0005575//cellular_component;GO:0005622//intracellular anatomical structure;GO:0005634//nucleus;GO:0005654//nucleoplasm;GO:0005681//spliceosomal complex;GO:0005684//U2-type spliceosomal complex;GO:0005737//cytoplasm;GO:0005739//mitochondrion;GO:0005829//cytosol;GO:0005844//polysome;GO:0005845//mRNA cap binding complex;GO:0005846//nuclear cap binding complex;GO:003…	GO:0000339//RNA cap binding;GO:0000340//RNA 7-methylguanosine cap binding;GO:0003674//molecular_function;GO:0003676//nucleic acid binding;GO:0003723//RNA binding;GO:0003729//mRNA binding;GO:0005488//binding;GO:0005515//protein binding;GO:0097159//organic cyclic compound binding;GO:1901363//heterocyclic compound binding	GO:0000003//reproduction;GO:0000184//nuclear-transcribed mRNA catabolic process, nonsense-mediated decay;GO:0000245//spliceosomal complex assembly;GO:0000375//RNA splicing, via transesterification reactions;GO:0000377//RNA splicing, via transesterification reactions with bulged adenosine as nucleophile;GO:0000394//RNA splicing, via endonucleolytic cleavage and ligation;GO:0000398//mRNA splicing, …
MSTRG.13320	--	-	-	-	-	-	-	-	-
MSTRG.13322	--	-	-	-	-	-	-	-	-
MSTRG.13331	--	-	-	-	-	-	-	-	-
MSTRG.13335	--	XP_042416353.1 taxid=94328 DNA-directed RNA polymerase III subunit RPC3-like isoform X3 [Zingiber officinale]	Genetic Information Processing	Transcription	ko03020//RNA polymerase	K03023	GO:0005737//cytoplasm	GO:0003723//RNA binding;GO:0003746//translation elongation factor activity;GO:0003924//GTPase activity;GO:0005525//GTP binding	GO:0001514//selenocysteine incorporation
MSTRG.13338	--	-	-	-	-	-	-	-	-
MSTRG.13344	BCHB	XP_042456539.1 taxid=94328 BEACH domain-containing protein B isoform X1 [Zingiber officinale]	-	-	-	-	GO:0005575//cellular_component;GO:0005622//intracellular anatomical structure;GO:0005737//cytoplasm;GO:0005739//mitochondrion;GO:0043226//organelle;GO:0043227//membrane-bounded organelle;GO:0043229//intracellular organelle;GO:0043231//intracellular membrane-bounded organelle	GO:0005515//protein binding	-
MSTRG.13348	--	-	-	-	-	-	-	-	-
MSTRG.13349	FH6	XP_042417838.1 taxid=94328 formin-like protein 20 [Zingiber officinale]	-	-	-	-	-	GO:0008270//zinc ion binding	GO:0006979//response to oxidative stress
MSTRG.13351	--	XP_042418346.1 taxid=94328 nuclear receptor corepressor 1-like isoform X1 [Zingiber officinale]	-	-	-	-	-	-	-
MSTRG.13352	--	XP_042418346.1 taxid=94328 nuclear receptor corepressor 1-like isoform X1 [Zingiber officinale]	-	-	-	-	-	-	-
MSTRG.13353	--	-	-	-	-	-	-	-	-
MSTRG.13354	--	-	-	-	-	-	-	-	-
MSTRG.13365	--	-	-	-	-	-	GO:0005576//extracellular region;GO:0042600//egg chorion	GO:0005213//structural constituent of egg chorion	GO:0007304//chorion-containing eggshell formation
MSTRG.13366	--	-	-	-	-	-	GO:0005576//extracellular region;GO:0042600//egg chorion	GO:0005213//structural constituent of egg chorion	GO:0007304//chorion-containing eggshell formation
MSTRG.13369	--	-	-	-	-	-	-	-	-
MSTRG.13370	--	-	-	-	-	-	-	-	-
MSTRG.13376	--	XP_042409923.1 taxid=94328 uncharacterized protein LOC121999288 [Zingiber officinale]	-	-	-	-	-	-	-
MSTRG.13378	--	-	-	-	-	-	-	-	-
MSTRG.13379	--	-	-	-	-	-	-	-	-
MSTRG.13397	CBL1	XP_042406653.1 taxid=94328 calcineurin B-like protein 1 [Zingiber officinale]	-	-	-	-	-	GO:0005509//calcium ion binding	-
MSTRG.13399	--	-	-	-	-	-	-	-	-
MSTRG.13401	FH12	XP_042417838.1 taxid=94328 formin-like protein 20 [Zingiber officinale]	-	-	-	-	-	-	-
MSTRG.13405	CAND1	XP_042384041.1 taxid=94328 cullin-associated NEDD8-dissociated protein 1-like [Zingiber officinale]	-	-	-	-	GO:0000151//ubiquitin ligase complex;GO:0005575//cellular_component;GO:0005618//cell wall;GO:0005622//intracellular anatomical structure;GO:0005634//nucleus;GO:0005737//cytoplasm;GO:0005829//cytosol;GO:0005886//plasma membrane;GO:0016020//membrane;GO:0030312//external encapsulating structure;GO:0032991//protein-containing complex;GO:0043226//organelle;GO:0043227//membrane-bounded organelle;GO:004…	-	GO:0000003//reproduction;GO:0003002//regionalization;GO:0003006//developmental process involved in reproduction;GO:0006139//nucleobase-containing compound metabolic process;GO:0006351//transcription, DNA-templated;GO:0006355//regulation of transcription, DNA-templated;GO:0006464//cellular protein modification process;GO:0006725//cellular aromatic compound metabolic process;GO:0006807//nitrogen co…
MSTRG.13408	At4g10320	XP_042444317.1 taxid=94328 isoleucine--tRNA ligase, cytoplasmic-like [Zingiber officinale]	Genetic Information Processing	Translation	ko00970//Aminoacyl-tRNA biosynthesis	K01870	-	-	-
MSTRG.13415	--	-	-	-	-	-	-	-	-
MSTRG.13426	--	-	-	-	-	-	-	-	-
MSTRG.1343	CSLC6	XP_042441469.1 taxid=94328 probable xyloglucan glycosyltransferase 6 [Zingiber officinale]	-	-	-	-	GO:0000139//Golgi membrane;GO:0005575//cellular_component;GO:0005622//intracellular anatomical structure;GO:0005737//cytoplasm;GO:0005768//endosome;GO:0005794//Golgi apparatus;GO:0005802//trans-Golgi network;GO:0012505//endomembrane system;GO:0016020//membrane;GO:0016021//integral component of membrane;GO:0031090//organelle membrane;GO:0031224//intrinsic component of membrane;GO:0031410//cytoplas…	GO:0003674//molecular_function;GO:0003824//catalytic activity;GO:0008375//acetylglucosaminyltransferase activity;GO:0016740//transferase activity;GO:0016757//glycosyltransferase activity;GO:0016759//cellulose synthase activity;GO:0035438//cyclic-di-GMP binding	GO:0000003//reproduction;GO:0003006//developmental process involved in reproduction;GO:0006011//UDP-glucose metabolic process;GO:0008150//biological_process;GO:0009856//pollination;GO:0009987//cellular process;GO:0016043//cellular component organization;GO:0022414//reproductive process;GO:0030244//cellulose biosynthetic process;GO:0032501//multicellular organismal process;GO:0032502//developmenta…
MSTRG.13431	--	KAK7280983.1 taxid=3830 hypothetical protein RIF29_08593 [Crotalaria pallida]	-	-	-	-	-	-	-
MSTRG.13435	SCYL2A	XP_042428100.1 taxid=94328 SCY1-like protein 2 [Zingiber officinale]	-	-	-	-	GO:0005575//cellular_component;GO:0005622//intracellular anatomical structure;GO:0005737//cytoplasm;GO:0005768//endosome;GO:0005794//Golgi apparatus;GO:0010008//endosome membrane;GO:0012505//endomembrane system;GO:0016020//membrane;GO:0030135//coated vesicle;GO:0030136//clathrin-coated vesicle;GO:0031090//organelle membrane;GO:0031410//cytoplasmic vesicle;GO:0031982//vesicle;GO:0043226//organelle…	GO:0000166//nucleotide binding;GO:0003674//molecular_function;GO:0003824//catalytic activity;GO:0004672//protein kinase activity;GO:0005102//signaling receptor binding;GO:0005488//binding;GO:0005515//protein binding;GO:0005524//ATP binding;GO:0016301//kinase activity;GO:0016740//transferase activity;GO:0016772//transferase activity, transferring phosphorus-containing groups;GO:0016773//phosphotra…	GO:0002090//regulation of receptor internalization;GO:0002092//positive regulation of receptor internalization;GO:0006464//cellular protein modification process;GO:0006468//protein phosphorylation;GO:0006793//phosphorus metabolic process;GO:0006796//phosphate-containing compound metabolic process;GO:0006807//nitrogen compound metabolic process;GO:0006810//transport;GO:0006897//endocytosis;GO:0006…
MSTRG.13443	--	-	-	-	-	-	-	-	-
MSTRG.13445	--	-	-	-	-	-	-	-	-
MSTRG.13446	At4g28440	XP_042412692.1 taxid=94328 ubiquitin-like-conjugating enzyme ATG10 isoform X1 [Zingiber officinale]	Cellular Processes	Transport and catabolism	ko04136//Autophagy - other	K17888	GO:0000407//phagophore assembly site;GO:0005575//cellular_component;GO:0005622//intracellular anatomical structure;GO:0005737//cytoplasm;GO:0005829//cytosol;GO:0016020//membrane;GO:0016021//integral component of membrane;GO:0031224//intrinsic component of membrane;GO:0033644//host cell membrane;GO:0034045//phagophore assembly site membrane;GO:0055036//virion membrane	GO:0003674//molecular_function;GO:0003824//catalytic activity;GO:0004308//exo-alpha-sialidase activity;GO:0004839//ubiquitin activating enzyme activity;GO:0008641//ubiquitin-like modifier activating enzyme activity;GO:0016740//transferase activity;GO:0016874//ligase activity;GO:0016877//ligase activity, forming carbon-sulfur bonds;GO:0019777//Atg12 transferase activity;GO:0019787//ubiquitin-like …	GO:0005975//carbohydrate metabolic process;GO:0006464//cellular protein modification process;GO:0006497//protein lipidation;GO:0006807//nitrogen compound metabolic process;GO:0006810//transport;GO:0006914//autophagy;GO:0006950//response to stress;GO:0006952//defense response;GO:0006983//ER overload response;GO:0006984//ER-nucleus signaling pathway;GO:0006995//cellular response to nitrogen starvat…
MSTRG.13449	--	-	-	-	-	-	-	-	-
MSTRG.13450	--	-	-	-	-	-	-	GO:0005515//protein binding	-
MSTRG.13453	--	XP_042415461.1 taxid=94328 myb-like protein P [Zingiber officinale]	-	-	-	-	-	-	-
MSTRG.13456	--	-	-	-	-	-	-	-	-
MSTRG.13470	--	-	-	-	-	-	-	-	-
MSTRG.13476	--	-	-	-	-	-	GO:0016020//membrane	GO:0015276//ligand-gated ion channel activity	-
MSTRG.13481	Os05g0195200	XP_042383395.1 taxid=94328 NEDD8 ultimate buster 1-like [Zingiber officinale]	-	-	-	-	-	GO:0005515//protein binding	-
MSTRG.13488	--	-	-	-	-	-	-	-	-
MSTRG.13490	--	-	-	-	-	-	-	-	-
MSTRG.13493	--	XP_042437084.1 taxid=94328 uncharacterized protein LOC122023053 [Zingiber officinale]	-	-	-	-	-	-	-
MSTRG.13496	--	KAG6508706.1 taxid=94328 hypothetical protein ZIOFF_034086 [Zingiber officinale]	-	-	-	-	-	-	-
MSTRG.1350	--	XP_042465761.1 taxid=94328 uncharacterized protein LOC122048232 [Zingiber officinale]	-	-	-	-	-	-	-
MSTRG.13514	FH12	XP_042417838.1 taxid=94328 formin-like protein 20 [Zingiber officinale]	-	-	-	-	-	-	-
MSTRG.13516	--	XP_042390859.1 taxid=94328 uncharacterized protein LOC121982060 [Zingiber officinale]	-	-	-	-	-	-	-
MSTRG.13543	--	-	-	-	-	-	-	-	-
MSTRG.13544	--	XP_042422217.1 taxid=94328 huntingtin-interacting protein K-like [Zingiber officinale]	-	-	-	-	-	-	-
MSTRG.13559	--	-	-	-	-	-	-	-	-
MSTRG.13581	RIC10	XP_042396881.1 taxid=94328 CRIB domain-containing protein RIC10-like [Zingiber officinale]	-	-	-	-	-	GO:0005515//protein binding	-
MSTRG.13583	OsI_028288	XP_042398095.1 taxid=94328 probable histone H2A.2 [Zingiber officinale]	-	-	-	-	GO:0000228//nuclear chromosome;GO:0000785//chromatin;GO:0000786//nucleosome;GO:0005575//cellular_component;GO:0005618//cell wall;GO:0005622//intracellular anatomical structure;GO:0005634//nucleus;GO:0005694//chromosome;GO:0005730//nucleolus;GO:0030312//external encapsulating structure;GO:0031974//membrane-enclosed lumen;GO:0031981//nuclear lumen;GO:0032991//protein-containing complex;GO:0032993//…	GO:0003674//molecular_function;GO:0003676//nucleic acid binding;GO:0003677//DNA binding;GO:0005488//binding;GO:0005515//protein binding;GO:0046982//protein heterodimerization activity;GO:0046983//protein dimerization activity;GO:0097159//organic cyclic compound binding;GO:1901363//heterocyclic compound binding	GO:0006325//chromatin organization;GO:0006355//regulation of transcription, DNA-templated;GO:0006996//organelle organization;GO:0008150//biological_process;GO:0009889//regulation of biosynthetic process;GO:0009890//negative regulation of biosynthetic process;GO:0009892//negative regulation of metabolic process;GO:0009987//cellular process;GO:0010468//regulation of gene expression;GO:0010556//regu…
MSTRG.13584	RPL10A	XP_042390790.1 taxid=94328 60S ribosomal protein L10a-like [Zingiber officinale]	Genetic Information Processing	Translation	ko03010//Ribosome	K02865	-	-	-
MSTRG.1360	--	XP_047320954.1 taxid=253017 uncharacterized protein LOC124925022 [Impatiens glandulifera]	-	-	-	-	-	-	-
MSTRG.13663	--	XP_042393848.1 taxid=94328 protein FMP32, mitochondrial-like [Zingiber officinale]	-	-	-	-	-	-	-
MSTRG.1368	--	-	-	-	-	-	-	-	-
MSTRG.1369	--	-	-	-	-	-	-	-	-
MSTRG.13691	--	-	-	-	-	-	-	-	-
MSTRG.13705	--	XP_042393848.1 taxid=94328 protein FMP32, mitochondrial-like [Zingiber officinale]	-	-	-	-	GO:0016020//membrane	GO:0042910//xenobiotic transmembrane transporter activity	GO:0042908//xenobiotic transport
MSTRG.13722	GCN2	XP_042385161.1 taxid=94328 eIF-2-alpha kinase GCN2 isoform X3 [Zingiber officinale]	Genetic Information Processing	Folding, sorting and degradation	ko04141//Protein processing in endoplasmic reticulum	K16196	GO:0005576//extracellular region	GO:0005179//hormone activity	-
MSTRG.13725	XTH26	XP_042390616.1 taxid=94328 probable xyloglucan endotransglucosylase/hydrolase protein 26 [Zingiber officinale]	-	-	-	-	GO:0005575//cellular_component;GO:0005576//extracellular region;GO:0005618//cell wall;GO:0030312//external encapsulating structure;GO:0048046//apoplast;GO:0071944//cell periphery	GO:0003674//molecular_function;GO:0003824//catalytic activity;GO:0004553//hydrolase activity, hydrolyzing O-glycosyl compounds;GO:0016740//transferase activity;GO:0016757//glycosyltransferase activity;GO:0016758//hexosyltransferase activity;GO:0016762//xyloglucan:xyloglucosyl transferase activity;GO:0016787//hydrolase activity;GO:0016798//hydrolase activity, acting on glycosyl bonds;GO:0046527//g…	GO:0005975//carbohydrate metabolic process;GO:0005976//polysaccharide metabolic process;GO:0006073//cellular glucan metabolic process;GO:0008150//biological_process;GO:0008152//metabolic process;GO:0009987//cellular process;GO:0010383//cell wall polysaccharide metabolic process;GO:0010410//hemicellulose metabolic process;GO:0010411//xyloglucan metabolic process;GO:0016043//cellular component orga…
MSTRG.1373	CYCD6-1	XP_042374911.1 taxid=94328 cyclin-D6-1-like isoform X2 [Zingiber officinale]	-	-	-	-	-	-	-
MSTRG.13758	PRA1E	XP_042390561.1 taxid=94328 PRA1 family protein F2-like [Zingiber officinale]	-	-	-	-	GO:0005575//cellular_component;GO:0005622//intracellular anatomical structure;GO:0005737//cytoplasm;GO:0005768//endosome;GO:0005783//endoplasmic reticulum;GO:0005794//Golgi apparatus;GO:0010008//endosome membrane;GO:0012505//endomembrane system;GO:0016020//membrane;GO:0016021//integral component of membrane;GO:0031090//organelle membrane;GO:0031224//intrinsic component of membrane;GO:0031410//cyt…	-	GO:0006629//lipid metabolic process;GO:0006810//transport;GO:0008150//biological_process;GO:0016192//vesicle-mediated transport;GO:0051179//localization;GO:0051234//establishment of localization
MSTRG.13760	TRX1	XP_042392139.1 taxid=94328 thioredoxin H1-like [Zingiber officinale]	-	-	-	-	GO:0030288//outer membrane-bounded periplasmic space	GO:0003756//protein disulfide isomerase activity;GO:0015035//protein-disulfide reductase activity;GO:0015036//disulfide oxidoreductase activity;GO:0016209//antioxidant activity;GO:0016491//oxidoreductase activity	GO:0006457//protein folding;GO:0017004//cytochrome complex assembly
MSTRG.13775	--	KAG6508441.1 taxid=94328 hypothetical protein ZIOFF_033815 [Zingiber officinale]	-	-	-	-	-	-	-
MSTRG.13778	--	-	-	-	-	-	-	-	-
MSTRG.13783	PEX11-3	XP_042390529.1 taxid=94328 peroxisomal membrane protein 11-3-like [Zingiber officinale]	-	-	-	-	GO:0005575//cellular_component;GO:0005622//intracellular anatomical structure;GO:0005737//cytoplasm;GO:0005777//peroxisome;GO:0005778//peroxisomal membrane;GO:0005779//integral component of peroxisomal membrane;GO:0016020//membrane;GO:0016021//integral component of membrane;GO:0031090//organelle membrane;GO:0031224//intrinsic component of membrane;GO:0031231//intrinsic component of peroxisomal me…	GO:0003674//molecular_function;GO:0004631//phosphomevalonate kinase activity;GO:0005488//binding;GO:0005515//protein binding;GO:0042802//identical protein binding	GO:0006996//organelle organization;GO:0007031//peroxisome organization;GO:0008150//biological_process;GO:0009987//cellular process;GO:0016043//cellular component organization;GO:0016126//sterol biosynthetic process;GO:0016559//peroxisome fission;GO:0019287//isopentenyl diphosphate biosynthetic process, mevalonate pathway;GO:0032535//regulation of cellular component size;GO:0044375//regulation of …
MSTRG.13784	PRFB2	XP_042422550.1 taxid=94328 peptide chain release factor PrfB2, chloroplastic-like [Zingiber officinale]	-	-	-	-	-	-	-
MSTRG.13794	--	-	-	-	-	-	GO:0005576//extracellular region	-	-
MSTRG.13799	RPL3B	KAK4405419.1 taxid=2727404 50S ribosomal protein L3-2, mitochondrial [Sesamum angolense]	Genetic Information Processing	Translation	ko03010//Ribosome	K02906	GO:0005575//cellular_component;GO:0005622//intracellular anatomical structure;GO:0005737//cytoplasm;GO:0005739//mitochondrion;GO:0005840//ribosome;GO:0009507//chloroplast;GO:0009536//plastid;GO:0032991//protein-containing complex;GO:0043226//organelle;GO:0043227//membrane-bounded organelle;GO:0043228//non-membrane-bounded organelle;GO:0043229//intracellular organelle;GO:0043231//intracellular mem…	GO:0003674//molecular_function;GO:0003676//nucleic acid binding;GO:0003723//RNA binding;GO:0003735//structural constituent of ribosome;GO:0005198//structural molecule activity;GO:0005488//binding;GO:0019843//rRNA binding;GO:0097159//organic cyclic compound binding;GO:1901363//heterocyclic compound binding	GO:0006412//translation;GO:0006518//peptide metabolic process;GO:0006807//nitrogen compound metabolic process;GO:0008150//biological_process;GO:0008152//metabolic process;GO:0009058//biosynthetic process;GO:0009059//macromolecule biosynthetic process;GO:0009987//cellular process;GO:0010467//gene expression;GO:0019538//protein metabolic process;GO:0034641//cellular nitrogen compound metabolic proc…
MSTRG.13805	--	-	-	-	-	-	-	-	-
MSTRG.13854	--	-	-	-	-	-	-	-	-
MSTRG.13860	--	-	-	-	-	-	-	GO:0003676//nucleic acid binding;GO:0008270//zinc ion binding	-
MSTRG.13869	LTI6B	XP_030956506.1 taxid=97700 hydrophobic protein RCI2B-like [Quercus lobata]	-	-	-	-	GO:0016020//membrane	-	-
MSTRG.13885	--	-	-	-	-	-	-	-	-
MSTRG.13900	--	XP_042451008.1 taxid=94328 F-box/kelch-repeat protein At1g64840-like [Zingiber officinale]	-	-	-	-	-	GO:0005515//protein binding;GO:0070569//uridylyltransferase activity	-
MSTRG.13921	--	-	-	-	-	-	-	GO:0003824//catalytic activity;GO:0010181//FMN binding	-
MSTRG.13934	ASHH3	XP_042392305.1 taxid=94328 histone-lysine N-methyltransferase ASHH3-like isoform X3 [Zingiber officinale]	-	-	-	-	GO:0005634//nucleus	GO:0005515//protein binding;GO:0042054//histone methyltransferase activity	-
MSTRG.13989	--	-	-	-	-	-	-	-	-
MSTRG.1401	SETH3	XP_042420155.1 taxid=94328 probable arabinose 5-phosphate isomerase [Zingiber officinale]	Metabolism	Global and overview maps	ko01100//Metabolic pathways	K06041	-	GO:0016853//isomerase activity	GO:0005975//carbohydrate metabolic process;GO:0010274//hydrotropism
MSTRG.1404	--	-	-	-	-	-	-	-	-
MSTRG.141	--	XP_042431194.1 taxid=94328 receptor-like serine/threonine-protein kinase ALE2 isoform X5 [Zingiber officinale]	-	-	-	-	-	-	-
MSTRG.1413	--	XP_042410931.1 taxid=94328 glycine-rich protein 23-like [Zingiber officinale]	-	-	-	-	-	-	-
MSTRG.14135	--	XP_042455840.1 taxid=94328 50S ribosomal protein L19-1, chloroplastic-like [Zingiber officinale]	Genetic Information Processing	Translation	ko03010//Ribosome	K02884	GO:0000311//plastid large ribosomal subunit;GO:0005840//ribosome;GO:0022625//cytosolic large ribosomal subunit	GO:0003735//structural constituent of ribosome	GO:0006412//translation
MSTRG.14162	--	-	-	-	-	-	-	-	-
MSTRG.14172	--	KAG6506050.1 taxid=94328 hypothetical protein ZIOFF_031365 [Zingiber officinale]	-	-	-	-	-	-	-
MSTRG.14181	--	-	-	-	-	-	-	-	-
MSTRG.1421	GIF1	XP_042375213.1 taxid=94328 GRF-interacting factor 1-like [Zingiber officinale]	-	-	-	-	-	-	-
MSTRG.1424	--	URE22995.1 taxid=320322 plant-specific domain TIGR01615 family protein [Musa troglodytarum]	-	-	-	-	-	-	GO:0007224//smoothened signaling pathway;GO:0098542//defense response to other organism
MSTRG.14314	--	-	-	-	-	-	-	-	-
MSTRG.14321	UBI11	KAE8789698.1 taxid=4513 polyubiquitin-like [Hordeum vulgare]	Genetic Information Processing	Folding, sorting and degradation	ko04120//Ubiquitin mediated proteolysis	K08770	GO:0005737//cytoplasm	GO:0000166//nucleotide binding;GO:0004827//proline-tRNA ligase activity;GO:0005198//structural molecule activity;GO:0005515//protein binding;GO:0005524//ATP binding;GO:0017154//semaphorin receptor activity;GO:0020037//heme binding	GO:0003352//regulation of cilium movement;GO:0006289//nucleotide-excision repair;GO:0006433//prolyl-tRNA aminoacylation
MSTRG.14322	SUBI-1	WOL04545.1 taxid=4628 ubiquitin [Canna indica]	Genetic Information Processing	Folding, sorting and degradation	ko04120//Ubiquitin mediated proteolysis	K08770	GO:0005737//cytoplasm	GO:0000166//nucleotide binding;GO:0004827//proline-tRNA ligase activity;GO:0005515//protein binding;GO:0005524//ATP binding;GO:0017154//semaphorin receptor activity;GO:0020037//heme binding	GO:0003352//regulation of cilium movement;GO:0006289//nucleotide-excision repair;GO:0006433//prolyl-tRNA aminoacylation
MSTRG.14364	--	-	-	-	-	-	-	-	-
MSTRG.14387	--	-	-	-	-	-	-	-	-
MSTRG.14417	--	-	-	-	-	-	-	-	-
MSTRG.1442	--	-	-	-	-	-	GO:0016020//membrane	GO:0005102//signaling receptor binding;GO:0043548//phosphatidylinositol 3-kinase binding	GO:0050776//regulation of immune response;GO:0051897//positive regulation of protein kinase B signaling
MSTRG.14429	--	-	-	-	-	-	GO:0031011//Ino80 complex	GO:0019901//protein kinase binding	GO:0006338//chromatin remodeling
MSTRG.14446	--	-	-	-	-	-	-	-	-
MSTRG.14457	--	-	-	-	-	-	-	-	-
MSTRG.14460	--	-	-	-	-	-	-	-	GO:0019069//viral capsid assembly
MSTRG.14461	--	-	-	-	-	-	-	-	-
MSTRG.14462	--	-	-	-	-	-	-	-	-
MSTRG.14464	PRMT1	XP_042385381.1 taxid=94328 probable protein arginine N-methyltransferase 1 [Zingiber officinale]	-	-	-	-	GO:0016020//membrane	-	-
MSTRG.14468	PP2B11	XP_042397169.1 taxid=94328 protein PHLOEM PROTEIN 2-LIKE A1-like [Zingiber officinale]	-	-	-	-	-	-	-
MSTRG.14476	--	-	-	-	-	-	GO:0005840//ribosome	GO:0003735//structural constituent of ribosome	GO:0006412//translation
MSTRG.14479	--	-	-	-	-	-	GO:0005840//ribosome	GO:0003735//structural constituent of ribosome	GO:0006412//translation
MSTRG.14481	Os02g0814900	XP_042446844.1 taxid=94328 nicotinamide/nicotinic acid mononucleotide adenylyltransferase-like isoform X1 [Zingiber officinale]	Metabolism;Metabolism	Global and overview maps;Metabolism of cofactors and vitamins	ko01100//Metabolic pathways;ko00760//Nicotinate and nicotinamide metabolism	K06210;K06210	GO:0000139//Golgi membrane;GO:0005575//cellular_component;GO:0005622//intracellular anatomical structure;GO:0005634//nucleus;GO:0005737//cytoplasm;GO:0005768//endosome;GO:0005770//late endosome;GO:0005794//Golgi apparatus;GO:0005802//trans-Golgi network;GO:0012505//endomembrane system;GO:0012506//vesicle membrane;GO:0016020//membrane;GO:0030424//axon;GO:0030659//cytoplasmic vesicle membrane;GO:00…	GO:0000166//nucleotide binding;GO:0000309//nicotinamide-nucleotide adenylyltransferase activity;GO:0003674//molecular_function;GO:0003824//catalytic activity;GO:0004515//nicotinate-nucleotide adenylyltransferase activity;GO:0005488//binding;GO:0005524//ATP binding;GO:0016740//transferase activity;GO:0016772//transferase activity, transferring phosphorus-containing groups;GO:0016779//nucleotidyltr…	GO:0006082//organic acid metabolic process;GO:0006139//nucleobase-containing compound metabolic process;GO:0006520//cellular amino acid metabolic process;GO:0006531//aspartate metabolic process;GO:0006725//cellular aromatic compound metabolic process;GO:0006753//nucleoside phosphate metabolic process;GO:0006793//phosphorus metabolic process;GO:0006796//phosphate-containing compound metabolic proc…
MSTRG.14482	--	-	-	-	-	-	-	-	-
MSTRG.14489	At1g49730	XP_042393320.1 taxid=94328 probable receptor-like protein kinase At1g49730 [Zingiber officinale]	-	-	-	-	-	GO:0004672//protein kinase activity;GO:0005524//ATP binding	GO:0006468//protein phosphorylation
MSTRG.14501	--	XP_042457810.1 taxid=94328 toMV susceptible protein tm-1(GCR26)-like [Zingiber officinale]	-	-	-	-	GO:0005634//nucleus	GO:0003677//DNA binding;GO:0004879//nuclear receptor activity;GO:0005496//steroid binding	GO:0006355//regulation of transcription, DNA-templated;GO:0030521//androgen receptor signaling pathway
MSTRG.14517	Os02g0137500	URE20030.1 taxid=320322 histone acetyltransferase HAC-like [Musa troglodytarum]	-	-	-	-	-	GO:0004402//histone acetyltransferase activity;GO:0008270//zinc ion binding	GO:0006355//regulation of transcription, DNA-templated
MSTRG.14520	GT-1	XP_042414311.1 taxid=94328 uncharacterized protein LOC122002968 [Zingiber officinale]	-	-	-	-	-	-	-
MSTRG.14521	--	-	-	-	-	-	-	GO:0003678//DNA helicase activity;GO:0003723//RNA binding	GO:0000723//telomere maintenance;GO:0006281//DNA repair
MSTRG.14523	--	XP_042374643.1 taxid=94328 putative nuclease HARBI1 [Zingiber officinale]	-	-	-	-	-	-	-
MSTRG.14530	--	-	-	-	-	-	-	-	-
MSTRG.14531	--	-	-	-	-	-	-	-	-
MSTRG.14543	--	-	-	-	-	-	-	-	-
MSTRG.14547	--	-	-	-	-	-	-	-	-
MSTRG.14548	--	-	-	-	-	-	-	-	-
MSTRG.14550	BT1	XP_042398420.1 taxid=94328 adenine nucleotide transporter BT1, chloroplastic/mitochondrial-like [Zingiber officinale]	-	-	-	-	-	-	-
MSTRG.1456	--	-	-	-	-	-	-	-	-
MSTRG.14560	--	-	-	-	-	-	-	-	-
MSTRG.14572	--	-	-	-	-	-	GO:0016020//membrane	GO:0015093//ferrous iron transmembrane transporter activity	GO:0006826//iron ion transport
MSTRG.14588	--	KAH6835203.1 taxid=608512 hypothetical protein C2S53_003427 [Perilla frutescens var. hirtella] [Perilla frutescens]	-	-	-	-	-	GO:0004462//lactoylglutathione lyase activity;GO:0046872//metal ion binding	GO:0051596//methylglyoxal catabolic process
MSTRG.14591	--	KAG6467871.1 taxid=94328 hypothetical protein ZIOFF_072435 [Zingiber officinale]	-	-	-	-	GO:0016020//membrane	GO:0005388//P-type calcium transporter activity;GO:0005524//ATP binding;GO:0016887//ATP hydrolysis activity	GO:0006816//calcium ion transport
MSTRG.14594	At1g32220	KAH7668717.1 taxid=55571 putative oxidoreductase protein [Dioscorea alata]	-	-	-	-	GO:0005575//cellular_component;GO:0005622//intracellular anatomical structure;GO:0005737//cytoplasm;GO:0009507//chloroplast;GO:0009532//plastid stroma;GO:0009536//plastid;GO:0009570//chloroplast stroma;GO:0009579//thylakoid;GO:0010287//plastoglobule;GO:0043226//organelle;GO:0043227//membrane-bounded organelle;GO:0043229//intracellular organelle;GO:0043231//intracellular membrane-bounded organelle	GO:0003674//molecular_function;GO:0003824//catalytic activity;GO:0003854//3-beta-hydroxy-delta5-steroid dehydrogenase activity;GO:0003954//NADH dehydrogenase activity;GO:0003978//UDP-glucose 4-epimerase activity;GO:0016491//oxidoreductase activity;GO:0016616//oxidoreductase activity, acting on the CH-OH group of donors, NAD or NADP as acceptor;GO:0016651//oxidoreductase activity, acting on NAD(P)…	GO:0005975//carbohydrate metabolic process;GO:0006012//galactose metabolic process;GO:0006694//steroid biosynthetic process;GO:0006743//ubiquinone metabolic process;GO:0006744//ubiquinone biosynthetic process;GO:0006950//response to stress;GO:0006979//response to oxidative stress;GO:0008150//biological_process;GO:0008152//metabolic process;GO:0009058//biosynthetic process;GO:0009987//cellular pro…
MSTRG.14596	--	XP_042466357.1 taxid=94328 uncharacterized protein LOC122048908 [Zingiber officinale]	-	-	-	-	GO:0019031//viral envelope	-	-
MSTRG.14614	VATE	XP_042388106.1 taxid=94328 V-type proton ATPase subunit E-like [Zingiber officinale]	Metabolism;Metabolism;Cellular Processes	Global and overview maps;Energy metabolism;Transport and catabolism	ko01100//Metabolic pathways;ko00190//Oxidative phosphorylation;ko04145//Phagosome	K02150;K02150;K02150	GO:0033178//proton-transporting two-sector ATPase complex, catalytic domain	GO:0046961//proton-transporting ATPase activity, rotational mechanism	GO:1902600//proton transmembrane transport
MSTRG.1463	--	XP_020097145.1 taxid=4615 uncharacterized protein LOC109716224 [Ananas comosus]	-	-	-	-	-	-	-
MSTRG.14637	--	-	-	-	-	-	-	-	-
MSTRG.14640	NEK5	EHA8588327.1 taxid=13894 Serine/threonine-protein kinase Nek5 [Cocos nucifera]	-	-	-	-	GO:0005575//cellular_component;GO:0005622//intracellular anatomical structure;GO:0005737//cytoplasm;GO:0005856//cytoskeleton;GO:0005874//microtubule;GO:0005881//cytoplasmic microtubule;GO:0005938//cell cortex;GO:0015630//microtubule cytoskeleton;GO:0030863//cortical cytoskeleton;GO:0030981//cortical microtubule cytoskeleton;GO:0043226//organelle;GO:0043228//non-membrane-bounded organelle;GO:00432…	GO:0000166//nucleotide binding;GO:0003674//molecular_function;GO:0003824//catalytic activity;GO:0004402//histone acetyltransferase activity;GO:0004672//protein kinase activity;GO:0004674//protein serine/threonine kinase activity;GO:0005488//binding;GO:0005524//ATP binding;GO:0016301//kinase activity;GO:0016740//transferase activity;GO:0016772//transferase activity, transferring phosphorus-contain…	GO:0000226//microtubule cytoskeleton organization;GO:0006355//regulation of transcription, DNA-templated;GO:0006464//cellular protein modification process;GO:0006468//protein phosphorylation;GO:0006793//phosphorus metabolic process;GO:0006796//phosphate-containing compound metabolic process;GO:0006807//nitrogen compound metabolic process;GO:0006996//organelle organization;GO:0007010//cytoskeleton…
MSTRG.14642	--	XP_042453440.1 taxid=94328 septin and tuftelin-interacting protein 1 homolog 1-like [Zingiber officinale]	-	-	-	-	-	GO:0008121//ubiquinol-cytochrome-c reductase activity	-
MSTRG.14648	--	WOK93119.1 taxid=4628 nuclear envelope integral membrane protein 1 isoform X2 [Canna indica]	-	-	-	-	-	GO:0046983//protein dimerization activity	-
MSTRG.14655	--	WOK93119.1 taxid=4628 nuclear envelope integral membrane protein 1 isoform X2 [Canna indica]	-	-	-	-	GO:0016020//membrane	GO:0000155//phosphorelay sensor kinase activity;GO:0004673//protein histidine kinase activity	GO:0000160//phosphorelay signal transduction system
MSTRG.14656	--	WOL15832.1 taxid=4628 nuclear envelope integral membrane protein 1 isoform X2 [Canna indica]	-	-	-	-	-	-	-
MSTRG.14657	--	-	-	-	-	-	-	-	-
MSTRG.14664	--	-	-	-	-	-	-	-	-
MSTRG.14668	--	-	-	-	-	-	-	-	-
MSTRG.14669	--	-	-	-	-	-	-	-	-
MSTRG.14671	--	XP_042453440.1 taxid=94328 septin and tuftelin-interacting protein 1 homolog 1-like [Zingiber officinale]	Metabolism;Metabolism	Global and overview maps;Amino acid metabolism	ko01100//Metabolic pathways;ko00330//Arginine and proline metabolism	K12251;K12251	-	-	-
MSTRG.14672	--	-	-	-	-	-	-	-	-
MSTRG.14673	--	-	-	-	-	-	-	GO:0016491//oxidoreductase activity	GO:0015979//photosynthesis;GO:0015995//chlorophyll biosynthetic process
MSTRG.14674	--	KAG6478461.1 taxid=94328 hypothetical protein ZIOFF_061904 [Zingiber officinale]	-	-	-	-	-	-	-
MSTRG.14677	LETM1	XP_042376107.1 taxid=94328 mitochondrial proton/calcium exchanger protein-like [Zingiber officinale]	-	-	-	-	GO:0005575//cellular_component;GO:0005622//intracellular anatomical structure;GO:0005737//cytoplasm;GO:0005739//mitochondrion;GO:0005740//mitochondrial envelope;GO:0005743//mitochondrial inner membrane;GO:0016020//membrane;GO:0016021//integral component of membrane;GO:0019866//organelle inner membrane;GO:0031090//organelle membrane;GO:0031224//intrinsic component of membrane;GO:0031966//mitochond…	GO:0003674//molecular_function;GO:0005215//transporter activity;GO:0005432//calcium:sodium antiporter activity;GO:0005451//monovalent cation:proton antiporter activity;GO:0005488//binding;GO:0005509//calcium ion binding;GO:0008324//cation transmembrane transporter activity;GO:0015075//ion transmembrane transporter activity;GO:0015078//proton transmembrane transporter activity;GO:0015079//potassiu…	GO:0001505//regulation of neurotransmitter levels;GO:0001666//response to hypoxia;GO:0006412//translation;GO:0006518//peptide metabolic process;GO:0006807//nitrogen compound metabolic process;GO:0006810//transport;GO:0006811//ion transport;GO:0006812//cation transport;GO:0006813//potassium ion transport;GO:0006814//sodium ion transport;GO:0006816//calcium ion transport;GO:0006836//neurotransmitte…
MSTRG.14681	Os03g0108600	XP_042385727.1 taxid=94328 DEAD-box ATP-dependent RNA helicase 50-like isoform X2 [Zingiber officinale]	-	-	-	-	-	-	-
MSTRG.14682	--	XP_042443874.1 taxid=94328 antigen LPMC-61-like [Zingiber officinale]	-	-	-	-	GO:0016020//membrane;GO:0044423//virion component	-	-
MSTRG.14684	--	KAK2436543.1 taxid=3899 hypothetical protein QL285_021531 [Trifolium repens]	-	-	-	-	-	-	-
MSTRG.14685	--	-	-	-	-	-	-	-	-
MSTRG.14686	--	-	-	-	-	-	-	-	-
MSTRG.14691	--	-	-	-	-	-	-	-	-
MSTRG.14701	--	-	-	-	-	-	-	-	-
MSTRG.14709	XDH1	XP_042394369.1 taxid=94328 xanthine dehydrogenase-like [Zingiber officinale]	Metabolism;Metabolism;Metabolism;Cellular Processes;Metabolism	Global and overview maps;Global and overview maps;Nucleotide metabolism;Transport and catabolism;Biosynthesis of other secondary metabolites	ko01100//Metabolic pathways;ko01110//Biosynthesis of secondary metabolites;ko00230//Purine metabolism;ko04146//Peroxisome;ko00232//Caffeine metabolism	K00106;K00106;K00106;K00106;K00106	-	GO:0004854//xanthine dehydrogenase activity;GO:0016491//oxidoreductase activity;GO:0030151//molybdenum ion binding;GO:0043546//molybdopterin cofactor binding	GO:0009115//xanthine catabolic process;GO:0046415//urate metabolic process
MSTRG.14710	--	-	-	-	-	-	-	-	-
MSTRG.14715	--	XP_042393112.1 taxid=94328 cytochrome c oxidase assembly factor 4 homolog, mitochondrial-like isoform X2 [Zingiber officinale]	-	-	-	-	-	-	-
MSTRG.14718	PAC	XP_042388361.1 taxid=94328 protein PALE CRESS, chloroplastic-like [Zingiber officinale]	-	-	-	-	-	-	-
MSTRG.14719	--	-	-	-	-	-	-	-	-
MSTRG.14723	--	-	-	-	-	-	-	-	-
MSTRG.14728	--	-	-	-	-	-	-	-	-
MSTRG.14729	--	-	-	-	-	-	-	-	GO:0006914//autophagy
MSTRG.14730	ARF6	XP_042454179.1 taxid=94328 auxin response factor 12-like isoform X2 [Zingiber officinale]	Environmental Information Processing	Signal transduction	ko04075//Plant hormone signal transduction	K14486	-	-	GO:0019064//fusion of virus membrane with host plasma membrane
MSTRG.14731	--	-	-	-	-	-	-	-	-
MSTRG.14736	--	-	-	-	-	-	-	-	-
MSTRG.14738	--	-	-	-	-	-	-	-	-
MSTRG.14741	arf-1.2	XP_042474465.1 taxid=94328 transcription termination factor MTERF15, mitochondrial-like [Zingiber officinale]	-	-	-	-	-	GO:0003690//double-stranded DNA binding;GO:0003924//GTPase activity;GO:0005525//GTP binding	GO:0006355//regulation of transcription, DNA-templated
MSTRG.14744	CTL1	XP_009386704.1 taxid=214697 chitinase-like protein 1 [Musa acuminata AAA Group]	-	-	-	-	-	GO:0004568//chitinase activity	GO:0006032//chitin catabolic process;GO:0016998//cell wall macromolecule catabolic process
MSTRG.14746	BIP1	XP_042376095.1 taxid=94328 luminal-binding protein 3-like [Zingiber officinale]	Genetic Information Processing;Genetic Information Processing	Folding, sorting and degradation;Folding, sorting and degradation	ko04141//Protein processing in endoplasmic reticulum;ko03060//Protein export	K09490;K09490	GO:0005575//cellular_component;GO:0005622//intracellular anatomical structure;GO:0005737//cytoplasm;GO:0005783//endoplasmic reticulum;GO:0005788//endoplasmic reticulum lumen;GO:0012505//endomembrane system;GO:0031974//membrane-enclosed lumen;GO:0043226//organelle;GO:0043227//membrane-bounded organelle;GO:0043229//intracellular organelle;GO:0043231//intracellular membrane-bounded organelle;GO:0043…	GO:0000166//nucleotide binding;GO:0003674//molecular_function;GO:0005488//binding;GO:0005507//copper ion binding;GO:0005515//protein binding;GO:0005524//ATP binding;GO:0016887//ATP hydrolysis activity;GO:0017076//purine nucleotide binding;GO:0030554//adenyl nucleotide binding;GO:0032553//ribonucleotide binding;GO:0032555//purine ribonucleotide binding;GO:0032559//adenyl ribonucleotide binding;GO:…	GO:0006457//protein folding;GO:0016226//iron-sulfur cluster assembly
MSTRG.14749	Rb1	XP_042432273.1 taxid=94328 retinoblastoma-related protein-like isoform X1 [Zingiber officinale]	-	-	-	-	GO:0005575//cellular_component;GO:0005622//intracellular anatomical structure;GO:0005634//nucleus;GO:0016020//membrane;GO:0043226//organelle;GO:0043227//membrane-bounded organelle;GO:0043229//intracellular organelle;GO:0043231//intracellular membrane-bounded organelle	GO:0005388//P-type calcium transporter activity;GO:0005524//ATP binding;GO:0016887//ATP hydrolysis activity	GO:0006139//nucleobase-containing compound metabolic process;GO:0006351//transcription, DNA-templated;GO:0006355//regulation of transcription, DNA-templated;GO:0006357//regulation of transcription by RNA polymerase II;GO:0006725//cellular aromatic compound metabolic process;GO:0006807//nitrogen compound metabolic process;GO:0006816//calcium ion transport;GO:0007049//cell cycle;GO:0008150//biologi…
MSTRG.14751	NAC58	XP_042391767.1 taxid=94328 NAC domain-containing protein 2-like [Zingiber officinale]	-	-	-	-	-	GO:0003677//DNA binding	GO:0006355//regulation of transcription, DNA-templated
MSTRG.14752	--	XP_042380350.1 taxid=94328 uncharacterized protein LOC121972782 [Zingiber officinale]	-	-	-	-	-	-	-
MSTRG.14756	--	-	-	-	-	-	-	-	-
MSTRG.14772	--	-	-	-	-	-	GO:0005737//cytoplasm;GO:0016020//membrane	GO:0004829//threonine-tRNA ligase activity;GO:0005524//ATP binding;GO:0008270//zinc ion binding;GO:0051119//sugar transmembrane transporter activity	GO:0008643//carbohydrate transport
MSTRG.14816	At1g55000	XP_042375490.1 taxid=94328 F-box protein At1g55000-like [Zingiber officinale]	-	-	-	-	-	GO:0005515//protein binding;GO:0008234//cysteine-type peptidase activity	GO:0006508//proteolysis
MSTRG.14830	--	XP_042441187.1 taxid=94328 uncharacterized protein LOC122026514 [Zingiber officinale]	-	-	-	-	GO:0016592//mediator complex	GO:0003712//transcription coregulator activity;GO:0004252//serine-type endopeptidase activity;GO:0005515//protein binding	GO:0006357//regulation of transcription by RNA polymerase II;GO:0006508//proteolysis;GO:0051607//defense response to virus
MSTRG.14832	--	-	-	-	-	-	GO:0071595//Nem1-Spo7 phosphatase complex	GO:0030170//pyridoxal phosphate binding;GO:0031071//cysteine desulfurase activity	GO:0006534//cysteine metabolic process;GO:0016226//iron-sulfur cluster assembly;GO:0035307//positive regulation of protein dephosphorylation
MSTRG.14840	--	XP_042388272.1 taxid=94328 pentatricopeptide repeat-containing protein At5g12100, mitochondrial-like [Zingiber officinale]	-	-	-	-	-	GO:0005515//protein binding	-
MSTRG.14842	UBP12	XP_065037512.1 taxid=214697 ubiquitin C-terminal hydrolase 12-like isoform X2 [Musa acuminata AAA Group]	-	-	-	-	-	-	-
MSTRG.14844	--	-	-	-	-	-	-	-	-
MSTRG.14846	--	XP_057462609.1 taxid=165200 U-box domain-containing protein 33-like isoform X1 [Actinidia eriantha]	-	-	-	-	-	GO:0003964//RNA-directed DNA polymerase activity	GO:0000373//Group II intron splicing
MSTRG.14864	CTN	XP_042421272.1 taxid=94328 cactin-like [Zingiber officinale]	-	-	-	-	GO:0005575//cellular_component;GO:0005622//intracellular anatomical structure;GO:0005634//nucleus;GO:0005654//nucleoplasm;GO:0005681//spliceosomal complex;GO:0005737//cytoplasm;GO:0005829//cytosol;GO:0016604//nuclear body;GO:0016607//nuclear speck;GO:0031974//membrane-enclosed lumen;GO:0031981//nuclear lumen;GO:0032991//protein-containing complex;GO:0043226//organelle;GO:0043227//membrane-bounded…	GO:0003674//molecular_function;GO:0003676//nucleic acid binding;GO:0003723//RNA binding;GO:0005488//binding;GO:0005515//protein binding;GO:0097159//organic cyclic compound binding;GO:1901363//heterocyclic compound binding	GO:0000003//reproduction;GO:0000375//RNA splicing, via transesterification reactions;GO:0000377//RNA splicing, via transesterification reactions with bulged adenosine as nucleophile;GO:0000398//mRNA splicing, via spliceosome;GO:0000578//embryonic axis specification;GO:0001654//eye development;GO:0001817//regulation of cytokine production;GO:0001818//negative regulation of cytokine production;GO:0…
MSTRG.14869	--	KAG6536276.1 taxid=94328 hypothetical protein ZIOFF_001327 [Zingiber officinale]	-	-	-	-	-	-	-
MSTRG.14912	--	XP_042449438.1 taxid=94328 DNA ligase 4-like isoform X1 [Zingiber officinale]	Genetic Information Processing	Replication and repair	ko03450//Non-homologous end-joining	K10777	GO:0005634//nucleus;GO:0005840//ribosome	GO:0003735//structural constituent of ribosome	GO:0006412//translation
MSTRG.14931	--	-	-	-	-	-	-	-	-
MSTRG.14952	--	-	-	-	-	-	-	-	-
MSTRG.14968	DPBF3	XP_042392912.1 taxid=94328 protein FD-like [Zingiber officinale]	Environmental Information Processing	Signal transduction	ko04075//Plant hormone signal transduction	K14432	GO:0005737//cytoplasm;GO:0005840//ribosome	GO:0000166//nucleotide binding;GO:0003677//DNA binding;GO:0003700//DNA-binding transcription factor activity;GO:0004827//proline-tRNA ligase activity;GO:0005524//ATP binding	GO:0006355//regulation of transcription, DNA-templated;GO:0006433//prolyl-tRNA aminoacylation
MSTRG.14969	GSPT1	XP_042401601.1 taxid=94328 eukaryotic peptide chain release factor GTP-binding subunit ERF3A-like [Zingiber officinale]	Genetic Information Processing	Translation	ko03015//mRNA surveillance pathway	K03267	GO:0005575//cellular_component;GO:0005622//intracellular anatomical structure;GO:0005737//cytoplasm;GO:0005829//cytosol;GO:0018444//translation release factor complex;GO:0032991//protein-containing complex	GO:0000166//nucleotide binding;GO:0001882//nucleoside binding;GO:0001883//purine nucleoside binding;GO:0003674//molecular_function;GO:0003676//nucleic acid binding;GO:0003723//RNA binding;GO:0003743//translation initiation factor activity;GO:0003746//translation elongation factor activity;GO:0003747//translation release factor activity;GO:0003824//catalytic activity;GO:0003924//GTPase activity;GO…	GO:0000103//sulfate assimilation;GO:0000184//nuclear-transcribed mRNA catabolic process, nonsense-mediated decay;GO:0000956//nuclear-transcribed mRNA catabolic process;GO:0001514//selenocysteine incorporation;GO:0002181//cytoplasmic translation;GO:0002184//cytoplasmic translational termination;GO:0006139//nucleobase-containing compound metabolic process;GO:0006401//RNA catabolic process;GO:000640…
MSTRG.1497	--	XP_042420409.1 taxid=94328 uncharacterized protein LOC122008663 isoform X1 [Zingiber officinale]	-	-	-	-	-	-	-
MSTRG.14998	--	-	-	-	-	-	GO:0016020//membrane	-	-
MSTRG.15019	hoip	XP_047970266.1 taxid=49212 NHP2-like protein 1 [Salvia hispanica]	Genetic Information Processing;Genetic Information Processing	Transcription;Translation	ko03040//Spliceosome;ko03008//Ribosome biogenesis in eukaryotes	K12845;K12845	-	-	-
MSTRG.15056	--	-	-	-	-	-	-	-	-
MSTRG.15057	--	XP_042380554.1 taxid=94328 proline-rich receptor-like protein kinase PERK2 [Zingiber officinale]	-	-	-	-	-	-	-
MSTRG.15058	--	XP_042380554.1 taxid=94328 proline-rich receptor-like protein kinase PERK2 [Zingiber officinale]	-	-	-	-	-	-	-
MSTRG.15076	--	-	-	-	-	-	-	-	GO:0016032//viral process
MSTRG.15090	--	-	-	-	-	-	-	-	-
MSTRG.15126	--	-	-	-	-	-	-	GO:0043886//structural constituent of carboxysome	-
MSTRG.15131	--	XP_042385257.1 taxid=94328 nuclear transport factor 2-like isoform X2 [Zingiber officinale]	-	-	-	-	GO:0019031//viral envelope	-	-
MSTRG.15132	DODA1	XP_042379667.1 taxid=94328 extradiol ring-cleavage dioxygenase isoform X2 [Zingiber officinale]	Metabolism;Metabolism	Global and overview maps;Biosynthesis of other secondary metabolites	ko01110//Biosynthesis of secondary metabolites;ko00965//Betalain biosynthesis	K15777;K15777	-	GO:0008198//ferrous iron binding;GO:0016491//oxidoreductase activity;GO:0030337//DNA polymerase processivity factor activity	GO:0006725//cellular aromatic compound metabolic process;GO:0019079//viral genome replication
MSTRG.1515	--	XP_042403322.1 taxid=94328 phenylacetaldehyde reductase-like [Zingiber officinale]	-	-	-	-	-	-	-
MSTRG.1520	--	-	-	-	-	-	-	-	-
MSTRG.1521	--	-	-	-	-	-	-	-	-
MSTRG.15229	SWEET2A	XP_042381128.1 taxid=94328 bidirectional sugar transporter SWEET2a-like isoform X1 [Zingiber officinale]	-	-	-	-	GO:0016020//membrane	-	-
MSTRG.15249	At4g31790	XP_042493820.1 taxid=60698 probable diphthine methyl ester synthase [Macadamia integrifolia]	-	-	-	-	-	GO:0004164//diphthine synthase activity	GO:0017183//peptidyl-diphthamide biosynthetic process from peptidyl-histidine
MSTRG.15284	--	XP_042385408.1 taxid=94328 protein FAR1-RELATED SEQUENCE 6-like [Zingiber officinale]	-	-	-	-	-	-	-
MSTRG.15328	--	KAG6520002.1 taxid=94328 hypothetical protein ZIOFF_017031 [Zingiber officinale]	-	-	-	-	-	-	-
MSTRG.15331	--	-	-	-	-	-	-	-	-
MSTRG.15337	--	-	-	-	-	-	-	-	-
MSTRG.1534	DUT	XP_042427692.1 taxid=94328 deoxyuridine 5'-triphosphate nucleotidohydrolase-like [Zingiber officinale]	Metabolism;Metabolism	Global and overview maps;Nucleotide metabolism	ko01100//Metabolic pathways;ko00240//Pyrimidine metabolism	K01520;K01520	-	GO:0000287//magnesium ion binding;GO:0004170//dUTP diphosphatase activity;GO:0008829//dCTP deaminase activity	GO:0006226//dUMP biosynthetic process;GO:0006229//dUTP biosynthetic process;GO:0046081//dUTP catabolic process
MSTRG.1535	WAK5	XP_042374432.1 taxid=94328 wall-associated receptor kinase 3-like [Zingiber officinale]	-	-	-	-	-	GO:0004672//protein kinase activity;GO:0005524//ATP binding;GO:0030247//polysaccharide binding	GO:0006468//protein phosphorylation
MSTRG.1536	--	-	-	-	-	-	-	-	-
MSTRG.15379	--	-	-	-	-	-	-	-	-
MSTRG.1539	--	-	-	-	-	-	-	-	-
MSTRG.1540	--	-	-	-	-	-	-	-	-
MSTRG.15469	--	XP_042385444.1 taxid=94328 probable ubiquitin-like-specific protease 2A [Zingiber officinale]	-	-	-	-	GO:0005575//cellular_component;GO:0005622//intracellular anatomical structure;GO:0005634//nucleus;GO:0005654//nucleoplasm;GO:0016604//nuclear body;GO:0016607//nuclear speck;GO:0031974//membrane-enclosed lumen;GO:0031981//nuclear lumen;GO:0043226//organelle;GO:0043227//membrane-bounded organelle;GO:0043229//intracellular organelle;GO:0043231//intracellular membrane-bounded organelle;GO:0043233//or…	GO:0003674//molecular_function;GO:0003824//catalytic activity;GO:0004175//endopeptidase activity;GO:0004197//cysteine-type endopeptidase activity;GO:0008233//peptidase activity;GO:0008234//cysteine-type peptidase activity;GO:0016787//hydrolase activity;GO:0016929//SUMO-specific protease activity;GO:0019783//ubiquitin-like protein-specific protease activity;GO:0070122//isopeptidase activity;GO:007…	GO:0000003//reproduction;GO:0003006//developmental process involved in reproduction;GO:0006351//transcription, DNA-templated;GO:0006464//cellular protein modification process;GO:0006508//proteolysis;GO:0006807//nitrogen compound metabolic process;GO:0006950//response to stress;GO:0006970//response to osmotic stress;GO:0007275//multicellular organism development;GO:0007623//circadian rhythm;GO:000…
MSTRG.15470	FLY2	XP_042434597.1 taxid=94328 transmembrane E3 ubiquitin-protein ligase FLY1-like isoform X1 [Zingiber officinale]	-	-	-	-	-	-	-
MSTRG.15480	--	KAF3632240.1 taxid=4072 ABC transporter C family member 10 [Capsicum annuum]	-	-	-	-	-	-	-
MSTRG.15499	SEC6	XP_042451605.1 taxid=94328 exocyst complex component SEC6-like isoform X1 [Zingiber officinale]	-	-	-	-	-	-	-
MSTRG.15511	BAGP1	XP_042386956.1 taxid=94328 BAG-associated GRAM protein 1-like [Zingiber officinale]	-	-	-	-	-	-	-
MSTRG.15522	--	XP_042447277.1 taxid=94328 damage-control phosphatase At2g17340-like [Zingiber officinale]	-	-	-	-	-	-	-
MSTRG.15537	--	-	-	-	-	-	-	-	-
MSTRG.15539	--	-	-	-	-	-	-	-	-
MSTRG.15542	ECA1	XP_042441985.1 taxid=94328 J domain-containing protein required for chloroplast accumulation response 1-like [Zingiber officinale]	-	-	-	-	GO:0016020//membrane	GO:0005388//P-type calcium transporter activity;GO:0005524//ATP binding;GO:0016887//ATP hydrolysis activity	GO:0006816//calcium ion transport
MSTRG.15547	--	-	-	-	-	-	-	-	-
MSTRG.15563	--	URE23413.1 taxid=320322 4F5 protein family [Musa troglodytarum]	-	-	-	-	-	-	-
MSTRG.15570	--	XP_042376007.1 taxid=94328 zinc finger protein 346-like [Zingiber officinale]	-	-	-	-	-	GO:0003676//nucleic acid binding;GO:0008270//zinc ion binding	-
MSTRG.15571	--	-	-	-	-	-	-	-	-
MSTRG.15578	CSLC6	XP_042427959.1 taxid=94328 probable xyloglucan glycosyltransferase 6 isoform X1 [Zingiber officinale]	-	-	-	-	-	GO:0003824//catalytic activity	GO:0009228//thiamine biosynthetic process
MSTRG.15583	VDAC5	XP_042384968.1 taxid=94328 mitochondrial outer membrane protein porin 5-like [Zingiber officinale]	-	-	-	-	GO:0005741//mitochondrial outer membrane	-	GO:0055085//transmembrane transport
MSTRG.15584	--	XP_042380350.1 taxid=94328 uncharacterized protein LOC121972782 [Zingiber officinale]	-	-	-	-	-	-	-
MSTRG.15606	--	XP_042416353.1 taxid=94328 DNA-directed RNA polymerase III subunit RPC3-like isoform X3 [Zingiber officinale]	Genetic Information Processing	Transcription	ko03020//RNA polymerase	K03023	-	-	-
MSTRG.15610	--	XP_042396851.1 taxid=94328 uncharacterized protein LOC121986998 [Zingiber officinale]	-	-	-	-	-	-	-
MSTRG.15615	--	XP_042416353.1 taxid=94328 DNA-directed RNA polymerase III subunit RPC3-like isoform X3 [Zingiber officinale]	Genetic Information Processing	Transcription	ko03020//RNA polymerase	K03023	GO:0005737//cytoplasm	GO:0003723//RNA binding;GO:0003746//translation elongation factor activity;GO:0003924//GTPase activity;GO:0005525//GTP binding	GO:0001514//selenocysteine incorporation
MSTRG.15616	--	-	-	-	-	-	-	-	-
MSTRG.15623	--	-	-	-	-	-	-	-	-
MSTRG.15624	--	-	-	-	-	-	-	-	-
MSTRG.15629	--	-	-	-	-	-	-	-	-
MSTRG.15630	--	-	-	-	-	-	GO:0016020//membrane	GO:0004930//G protein-coupled receptor activity	GO:0007186//G protein-coupled receptor signaling pathway
MSTRG.15631	--	-	-	-	-	-	-	-	-
MSTRG.15637	AHK4	WOK93119.1 taxid=4628 nuclear envelope integral membrane protein 1 isoform X2 [Canna indica]	-	-	-	-	GO:0016020//membrane	GO:0000155//phosphorelay sensor kinase activity;GO:0003677//DNA binding;GO:0004673//protein histidine kinase activity;GO:0008234//cysteine-type peptidase activity	GO:0000160//phosphorelay signal transduction system;GO:0006508//proteolysis
MSTRG.15641	--	-	-	-	-	-	-	-	-
MSTRG.15642	--	-	-	-	-	-	-	-	GO:0006355//regulation of transcription, DNA-templated
MSTRG.15643	--	-	-	-	-	-	-	-	-
MSTRG.15655	--	-	-	-	-	-	-	-	-
MSTRG.15658	--	-	-	-	-	-	-	-	-
MSTRG.15662	PDR2	XP_042393114.1 taxid=94328 probable manganese-transporting ATPase PDR2 [Zingiber officinale]	-	-	-	-	-	GO:0003676//nucleic acid binding;GO:0008270//zinc ion binding	-
MSTRG.15663	PDR2	XP_042393114.1 taxid=94328 probable manganese-transporting ATPase PDR2 [Zingiber officinale]	-	-	-	-	-	GO:0003676//nucleic acid binding;GO:0008270//zinc ion binding	-
MSTRG.15671	--	XP_042382017.1 taxid=94328 uncharacterized protein LOC121974828 isoform X2 [Zingiber officinale]	-	-	-	-	-	GO:0003677//DNA binding;GO:0009036//type II site-specific deoxyribonuclease activity	GO:0009307//DNA restriction-modification system
MSTRG.15672	NUDT7	XP_042411146.1 taxid=94328 nudix hydrolase 8-like isoform X1 [Zingiber officinale]	-	-	-	-	GO:0005575//cellular_component;GO:0005622//intracellular anatomical structure;GO:0005737//cytoplasm;GO:0005829//cytosol	GO:0003674//molecular_function;GO:0003824//catalytic activity;GO:0005488//binding;GO:0016787//hydrolase activity;GO:0043167//ion binding;GO:0043169//cation binding;GO:0046872//metal ion binding	GO:0006950//response to stress;GO:0008150//biological_process;GO:0009611//response to wounding;GO:0050896//response to stimulus
MSTRG.15673	--	-	-	-	-	-	GO:0016020//membrane	-	GO:0019068//virion assembly;GO:0046760//viral budding from Golgi membrane
MSTRG.15679	--	XP_042460547.1 taxid=94328 uncharacterized protein LOC122044068 [Zingiber officinale]	-	-	-	-	-	GO:0046983//protein dimerization activity	-
MSTRG.15689	--	-	-	-	-	-	-	-	-
MSTRG.15705	--	-	-	-	-	-	-	-	-
MSTRG.15706	--	KAH6771250.1 taxid=608512 Rossmann-fold superfamily protein [Perilla frutescens var. hirtella] [Perilla frutescens]	-	-	-	-	-	GO:0004853//uroporphyrinogen decarboxylase activity;GO:0008234//cysteine-type peptidase activity	GO:0006508//proteolysis;GO:0006779//porphyrin-containing compound biosynthetic process
MSTRG.15711	EZ1	XP_042425055.1 taxid=94328 histone-lysine N-methyltransferase EZ3-like isoform X2 [Zingiber officinale]	Metabolism;Metabolism	Global and overview maps;Amino acid metabolism	ko01100//Metabolic pathways;ko00310//Lysine degradation	K11430;K11430	GO:0005575//cellular_component;GO:0005622//intracellular anatomical structure;GO:0005634//nucleus;GO:0005654//nucleoplasm;GO:0005677//chromatin silencing complex;GO:0005911//cell-cell junction;GO:0009506//plasmodesma;GO:0017053//transcription repressor complex;GO:0030054//cell junction;GO:0031519//PcG protein complex;GO:0031974//membrane-enclosed lumen;GO:0031981//nuclear lumen;GO:0032991//protei…	GO:0003674//molecular_function;GO:0003676//nucleic acid binding;GO:0003677//DNA binding;GO:0003700//DNA-binding transcription factor activity;GO:0003723//RNA binding;GO:0003727//single-stranded RNA binding;GO:0003824//catalytic activity;GO:0004519//endonuclease activity;GO:0005488//binding;GO:0005515//protein binding;GO:0008168//methyltransferase activity;GO:0008170//N-methyltransferase activity;…	GO:0000003//reproduction;GO:0003006//developmental process involved in reproduction;GO:0006139//nucleobase-containing compound metabolic process;GO:0006325//chromatin organization;GO:0006349//regulation of gene expression by genetic imprinting;GO:0006351//transcription, DNA-templated;GO:0006355//regulation of transcription, DNA-templated;GO:0006464//cellular protein modification process;GO:000647…
MSTRG.15714	SWC4	XP_042433567.1 taxid=94328 SWR1-complex protein 4-like [Zingiber officinale]	-	-	-	-	GO:0000123//histone acetyltransferase complex;GO:0000228//nuclear chromosome;GO:0000785//chromatin;GO:0000812//Swr1 complex;GO:0005575//cellular_component;GO:0005622//intracellular anatomical structure;GO:0005634//nucleus;GO:0005654//nucleoplasm;GO:0005657//replication fork;GO:0005694//chromosome;GO:0005737//cytoplasm;GO:0005829//cytosol;GO:0031248//protein acetyltransferase complex;GO:0031974//m…	GO:0000981//DNA-binding transcription factor activity, RNA polymerase II-specific;GO:0003674//molecular_function;GO:0003676//nucleic acid binding;GO:0003677//DNA binding;GO:0003700//DNA-binding transcription factor activity;GO:0003712//transcription coregulator activity;GO:0003714//transcription corepressor activity;GO:0005488//binding;GO:0005515//protein binding;GO:0008134//transcription factor …	GO:0000122//negative regulation of transcription by RNA polymerase II;GO:0006139//nucleobase-containing compound metabolic process;GO:0006259//DNA metabolic process;GO:0006281//DNA repair;GO:0006304//DNA modification;GO:0006305//DNA alkylation;GO:0006306//DNA methylation;GO:0006325//chromatin organization;GO:0006338//chromatin remodeling;GO:0006351//transcription, DNA-templated;GO:0006355//regula…
MSTRG.15716	--	XP_042433027.1 taxid=94328 probable DNA-directed RNA polymerase subunit delta [Zingiber officinale]	-	-	-	-	-	-	-
MSTRG.15719	ALG12	XP_042382108.1 taxid=94328 dol-P-Man:Man(7)GlcNAc(2)-PP-Dol alpha-1,6-mannosyltransferase-like [Zingiber officinale]	Metabolism;Metabolism;Metabolism	Global and overview maps;Glycan biosynthesis and metabolism;Glycan biosynthesis and metabolism	ko01100//Metabolic pathways;ko00510//N-Glycan biosynthesis;ko00513//Various types of N-glycan biosynthesis	K03847;K03847;K03847	GO:0005575//cellular_component;GO:0005622//intracellular anatomical structure;GO:0005737//cytoplasm;GO:0005783//endoplasmic reticulum;GO:0005789//endoplasmic reticulum membrane;GO:0012505//endomembrane system;GO:0016020//membrane;GO:0016021//integral component of membrane;GO:0031224//intrinsic component of membrane;GO:0031984//organelle subcompartment;GO:0042175//nuclear outer membrane-endoplasmi…	GO:0000009//alpha-1,6-mannosyltransferase activity;GO:0000030//mannosyltransferase activity;GO:0003674//molecular_function;GO:0003824//catalytic activity;GO:0016740//transferase activity;GO:0016757//glycosyltransferase activity;GO:0016758//hexosyltransferase activity;GO:0052917//dolichyl-P-Man:Man(7)GlcNAc(2)-PP-dolichol alpha-1,6-mannosyltransferase	GO:0006457//protein folding;GO:0006464//cellular protein modification process;GO:0006486//protein glycosylation;GO:0006487//protein N-linked glycosylation;GO:0006488//dolichol-linked oligosaccharide biosynthetic process;GO:0006490//oligosaccharide-lipid intermediate biosynthetic process;GO:0006508//proteolysis;GO:0006511//ubiquitin-dependent protein catabolic process;GO:0006629//lipid metabolic p…
MSTRG.15723	--	XP_042423507.1 taxid=94328 OVARIAN TUMOR DOMAIN-containing deubiquitinating enzyme 1-like [Zingiber officinale]	-	-	-	-	-	-	-
MSTRG.15724	--	XP_042445580.1 taxid=94328 60S ribosomal protein L28-1-like [Zingiber officinale]	Genetic Information Processing	Translation	ko03010//Ribosome	K02903	-	-	-
MSTRG.15725	--	-	-	-	-	-	-	-	-
MSTRG.15726	--	KAG6514412.1 taxid=94328 hypothetical protein ZIOFF_024767 [Zingiber officinale]	-	-	-	-	-	GO:0046872//metal ion binding	-
MSTRG.15736	--	XP_042417243.1 taxid=94328 subtilisin-like protease SBT3.18 [Zingiber officinale]	-	-	-	-	GO:0005575//cellular_component;GO:0005576//extracellular region	GO:0003674//molecular_function;GO:0003824//catalytic activity;GO:0004175//endopeptidase activity;GO:0004252//serine-type endopeptidase activity;GO:0008233//peptidase activity;GO:0008236//serine-type peptidase activity;GO:0016787//hydrolase activity;GO:0017171//serine hydrolase activity;GO:0140096//catalytic activity, acting on a protein	GO:0000003//reproduction;GO:0006508//proteolysis;GO:0006807//nitrogen compound metabolic process;GO:0008150//biological_process;GO:0008152//metabolic process;GO:0009566//fertilization;GO:0009567//double fertilization forming a zygote and endosperm;GO:0019538//protein metabolic process;GO:0019953//sexual reproduction;GO:0022414//reproductive process;GO:0043170//macromolecule metabolic process;GO:0…
MSTRG.15737	RIBA1	XP_042411257.1 taxid=94328 probable bifunctional riboflavin biosynthesis protein RIBA 2, chloroplastic [Zingiber officinale]	Metabolism;Metabolism;Metabolism;Metabolism	Global and overview maps;Global and overview maps;Metabolism of cofactors and vitamins;Metabolism of cofactors and vitamins	ko01100//Metabolic pathways;ko01110//Biosynthesis of secondary metabolites;ko00790//Folate biosynthesis;ko00740//Riboflavin metabolism	K14652;K14652;K14652;K14652	-	GO:0008686//3,4-dihydroxy-2-butanone-4-phosphate synthase activity	GO:0009231//riboflavin biosynthetic process
MSTRG.15738	--	-	-	-	-	-	-	-	-
MSTRG.1574	--	-	-	-	-	-	-	-	-
MSTRG.15743	--	-	-	-	-	-	-	-	-
MSTRG.15767	--	KAK2380363.1 taxid=3899 secreted RxLR effector protein [Trifolium repens]	-	-	-	-	-	GO:0003676//nucleic acid binding;GO:0008270//zinc ion binding	-
MSTRG.15769	AP2	XP_042458891.1 taxid=94328 AP2-like ethylene-responsive transcription factor TOE3 isoform X2 [Zingiber officinale]	-	-	-	-	-	GO:0003700//DNA-binding transcription factor activity	GO:0006355//regulation of transcription, DNA-templated
MSTRG.1577	--	-	-	-	-	-	-	-	-
MSTRG.15771	--	-	-	-	-	-	-	-	-
MSTRG.15779	--	XP_042443874.1 taxid=94328 antigen LPMC-61-like [Zingiber officinale]	-	-	-	-	-	-	-
MSTRG.15781	--	-	-	-	-	-	-	GO:0004594//pantothenate kinase activity;GO:0005524//ATP binding	GO:0015937//coenzyme A biosynthetic process
MSTRG.15785	--	-	-	-	-	-	-	-	-
MSTRG.15786	--	-	-	-	-	-	-	-	-
MSTRG.15790	--	-	-	-	-	-	-	-	-
MSTRG.15791	--	-	-	-	-	-	-	-	-
MSTRG.15792	--	XP_042455901.1 taxid=94328 tetratricopeptide repeat protein 38-like isoform X3 [Zingiber officinale]	-	-	-	-	GO:0005737//cytoplasm	GO:0004518//nuclease activity;GO:0004631//phosphomevalonate kinase activity	GO:0006695//cholesterol biosynthetic process;GO:0034477//U6 snRNA 3'-end processing
MSTRG.15793	--	XP_042461140.1 taxid=94328 tetratricopeptide repeat protein 38-like isoform X3 [Zingiber officinale]	-	-	-	-	-	GO:0004518//nuclease activity	GO:0034477//U6 snRNA 3'-end processing
MSTRG.15799	--	-	-	-	-	-	-	-	-
MSTRG.15806	--	XP_042457659.1 taxid=94328 zinc finger BED domain-containing protein RICESLEEPER 1-like [Zingiber officinale]	-	-	-	-	-	GO:0046983//protein dimerization activity	-
MSTRG.15814	--	-	-	-	-	-	-	-	-
MSTRG.15817	--	-	-	-	-	-	-	-	-
MSTRG.15828	--	-	-	-	-	-	-	-	-
MSTRG.15830	--	-	-	-	-	-	-	-	-
MSTRG.15836	--	-	-	-	-	-	-	-	-
MSTRG.15860	PARP3	XP_042423753.1 taxid=94328 protein ADP-ribosyltransferase PARP3-like [Zingiber officinale]	Genetic Information Processing	Replication and repair	ko03410//Base excision repair	K10798	GO:0005575//cellular_component;GO:0005622//intracellular anatomical structure;GO:0005634//nucleus;GO:0005737//cytoplasm;GO:0043226//organelle;GO:0043227//membrane-bounded organelle;GO:0043229//intracellular organelle;GO:0043231//intracellular membrane-bounded organelle	GO:0003674//molecular_function;GO:0003676//nucleic acid binding;GO:0003677//DNA binding;GO:0003824//catalytic activity;GO:0003909//DNA ligase activity;GO:0003910//DNA ligase (ATP) activity;GO:0003950//NAD+ ADP-ribosyltransferase activity;GO:0005488//binding;GO:0016740//transferase activity;GO:0016757//glycosyltransferase activity;GO:0016763//pentosyltransferase activity;GO:0016874//ligase activit…	GO:0006139//nucleobase-containing compound metabolic process;GO:0006259//DNA metabolic process;GO:0006260//DNA replication;GO:0006261//DNA-dependent DNA replication;GO:0006266//DNA ligation;GO:0006271//DNA strand elongation involved in DNA replication;GO:0006273//lagging strand elongation;GO:0006281//DNA repair;GO:0006464//cellular protein modification process;GO:0006471//protein ADP-ribosylation…
MSTRG.15864	--	XP_042447376.1 taxid=94328 uncharacterized protein LOC122032182 isoform X2 [Zingiber officinale]	-	-	-	-	-	-	-
MSTRG.15865	PEX1	XP_042385098.1 taxid=94328 peroxisome biogenesis protein 1-like isoform X2 [Zingiber officinale]	Cellular Processes	Transport and catabolism	ko04146//Peroxisome	K13338	GO:0000502//proteasome complex;GO:0005575//cellular_component;GO:0005622//intracellular anatomical structure;GO:0005737//cytoplasm;GO:0005777//peroxisome;GO:0005778//peroxisomal membrane;GO:0005829//cytosol;GO:0016020//membrane;GO:0031090//organelle membrane;GO:0031903//microbody membrane;GO:0042579//microbody;GO:0043226//organelle;GO:0043227//membrane-bounded organelle;GO:0043229//intracellular …	GO:0000166//nucleotide binding;GO:0003674//molecular_function;GO:0003824//catalytic activity;GO:0004222//metalloendopeptidase activity;GO:0005488//binding;GO:0005515//protein binding;GO:0005524//ATP binding;GO:0008022//protein C-terminus binding;GO:0008289//lipid binding;GO:0016462//pyrophosphatase activity;GO:0016787//hydrolase activity;GO:0016817//hydrolase activity, acting on acid anhydrides;G…	GO:0000003//reproduction;GO:0001881//receptor recycling;GO:0006082//organic acid metabolic process;GO:0006508//proteolysis;GO:0006605//protein targeting;GO:0006625//protein targeting to peroxisome;GO:0006629//lipid metabolic process;GO:0006631//fatty acid metabolic process;GO:0006635//fatty acid beta-oxidation;GO:0006810//transport;GO:0006886//intracellular protein transport;GO:0006996//organelle…
MSTRG.15874	--	XP_042405116.1 taxid=94328 uncharacterized protein LOC121995443 [Zingiber officinale]	-	-	-	-	-	-	-
MSTRG.15883	GH3.3	XP_042385311.1 taxid=94328 probable serine/threonine-protein kinase SIS8 isoform X4 [Zingiber officinale]	-	-	-	-	-	GO:0004842//ubiquitin-protein transferase activity	GO:0006915//apoptotic process;GO:0032465//regulation of cytokinesis
MSTRG.15885	STAR1	XP_042375010.1 taxid=94328 protein STAR1-like isoform X1 [Zingiber officinale]	-	-	-	-	GO:0005575//cellular_component;GO:0005622//intracellular anatomical structure;GO:0005737//cytoplasm;GO:0005773//vacuole;GO:0005774//vacuolar membrane;GO:0005886//plasma membrane;GO:0005938//cell cortex;GO:0009276//Gram-negative-bacterium-type cell wall;GO:0009380//excinuclease repair complex;GO:0009898//cytoplasmic side of plasma membrane;GO:0016020//membrane;GO:0016021//integral component of mem…	GO:0000166//nucleotide binding;GO:0003674//molecular_function;GO:0003677//DNA binding;GO:0003824//catalytic activity;GO:0004020//adenylylsulfate kinase activity;GO:0005215//transporter activity;GO:0005260//intracellularly ATP-gated chloride channel activity;GO:0005315//inorganic phosphate transmembrane transporter activity;GO:0005319//lipid transporter activity;GO:0005488//binding;GO:0005524//ATP…	GO:0000103//sulfate assimilation;GO:0000770//peptide pheromone export;GO:0000910//cytokinesis;GO:0006015//5-phosphoribose 1-diphosphate biosynthetic process;GO:0006289//nucleotide-excision repair;GO:0006302//double-strand break repair;GO:0006508//proteolysis;GO:0006810//transport;GO:0006811//ion transport;GO:0006817//phosphate ion transport;GO:0006820//anion transport;GO:0006824//cobalt ion trans…
MSTRG.15886	--	-	-	-	-	-	-	-	-
MSTRG.15899	PVA11	XP_042453440.1 taxid=94328 septin and tuftelin-interacting protein 1 homolog 1-like [Zingiber officinale]	-	-	-	-	-	-	-
MSTRG.15922	--	-	-	-	-	-	-	-	-
MSTRG.15934	--	XP_042438152.1 taxid=94328 uncharacterized protein LOC122023840 [Zingiber officinale]	-	-	-	-	-	-	-
MSTRG.15938	tma7	XP_042400698.1 taxid=94328 translation machinery-associated protein 7-like [Zingiber officinale]	-	-	-	-	-	-	-
MSTRG.15942	GL1-9	XP_042381221.1 taxid=94328 very-long-chain aldehyde decarbonylase GL1-9-like [Zingiber officinale]	Metabolism;Metabolism	Global and overview maps;Lipid metabolism	ko01100//Metabolic pathways;ko00600//Sphingolipid metabolism	K04713;K04713	-	GO:0005506//iron ion binding;GO:0016491//oxidoreductase activity	GO:0008610//lipid biosynthetic process
MSTRG.15945	--	-	-	-	-	-	-	-	-
MSTRG.15957	--	URE10002.1 taxid=320322 zinc ion binding protein [Musa troglodytarum]	-	-	-	-	-	-	-
MSTRG.15960	--	-	-	-	-	-	-	GO:0051536//iron-sulfur cluster binding	GO:0019516//lactate oxidation
MSTRG.15964	--	XP_042443898.1 taxid=94328 vacuolar protein sorting-associated protein 27-like [Zingiber officinale]	-	-	-	-	-	GO:0003676//nucleic acid binding;GO:0008270//zinc ion binding	-
MSTRG.15969	--	XP_060965998.1 taxid=3483 large ribosomal subunit protein eL30 isoform X1 [Cannabis sativa]	-	-	-	-	-	-	-
MSTRG.15971	RPL30	XP_042375093.1 taxid=94328 60S ribosomal protein L30 [Zingiber officinale]	Genetic Information Processing	Translation	ko03010//Ribosome	K02908	-	-	-
MSTRG.15987	FAX3	XP_042381273.1 taxid=94328 protein FATTY ACID EXPORT 3, chloroplastic-like [Zingiber officinale]	-	-	-	-	GO:0000775//chromosome, centromeric region;GO:0005634//nucleus;GO:0016020//membrane	-	GO:0000278//mitotic cell cycle
MSTRG.1600	MTP4	XP_042446067.1 taxid=94328 metal tolerance protein 4-like [Zingiber officinale]	-	-	-	-	GO:0005575//cellular_component;GO:0005622//intracellular anatomical structure;GO:0005737//cytoplasm;GO:0005773//vacuole;GO:0005774//vacuolar membrane;GO:0016020//membrane;GO:0016021//integral component of membrane;GO:0031090//organelle membrane;GO:0031224//intrinsic component of membrane;GO:0043226//organelle;GO:0043227//membrane-bounded organelle;GO:0043229//intracellular organelle;GO:0043231//i…	GO:0003674//molecular_function;GO:0005215//transporter activity;GO:0008324//cation transmembrane transporter activity;GO:0015075//ion transmembrane transporter activity;GO:0015562//efflux transmembrane transporter activity;GO:0022857//transmembrane transporter activity	GO:0006810//transport;GO:0006811//ion transport;GO:0006812//cation transport;GO:0008150//biological_process;GO:0034220//ion transmembrane transport;GO:0051179//localization;GO:0051234//establishment of localization;GO:0055085//transmembrane transport;GO:0098655//cation transmembrane transport
MSTRG.1606	--	XP_042392506.1 taxid=94328 peptide deformylase 1A, chloroplastic/mitochondrial-like [Zingiber officinale]	-	-	-	-	-	-	-
MSTRG.16060	UDP-GALT1	XP_042374281.1 taxid=94328 UDP-galactose transporter 1-like [Zingiber officinale]	-	-	-	-	-	-	-
MSTRG.16079	UBICEP52-7	XP_021805473.1 taxid=42229 polyubiquitin 11-like [Prunus avium]	Genetic Information Processing;Genetic Information Processing	Translation;Folding, sorting and degradation	ko03010//Ribosome;ko04120//Ubiquitin mediated proteolysis	K02927;K02927	GO:0005575//cellular_component;GO:0005622//intracellular anatomical structure;GO:0005634//nucleus;GO:0005737//cytoplasm;GO:0005840//ribosome;GO:0032991//protein-containing complex;GO:0043226//organelle;GO:0043227//membrane-bounded organelle;GO:0043228//non-membrane-bounded organelle;GO:0043229//intracellular organelle;GO:0043231//intracellular membrane-bounded organelle;GO:0043232//intracellular …	GO:0003674//molecular_function;GO:0003735//structural constituent of ribosome;GO:0005198//structural molecule activity;GO:0005515//protein binding;GO:0017154//semaphorin receptor activity	GO:0006289//nucleotide-excision repair;GO:0006412//translation;GO:0006518//peptide metabolic process;GO:0006807//nitrogen compound metabolic process;GO:0008150//biological_process;GO:0008152//metabolic process;GO:0009058//biosynthetic process;GO:0009059//macromolecule biosynthetic process;GO:0009987//cellular process;GO:0010467//gene expression;GO:0019538//protein metabolic process;GO:0034641//ce…
MSTRG.16085	--	XP_042374288.1 taxid=94328 probable proteasome inhibitor [Zingiber officinale]	Genetic Information Processing	Folding, sorting and degradation	ko03050//Proteasome	K06700	-	-	-
MSTRG.16089	--	XP_042381408.1 taxid=94328 uncharacterized protein LOC121974420 [Zingiber officinale]	-	-	-	-	GO:0016020//membrane	GO:0005249//voltage-gated potassium channel activity;GO:0030955//potassium ion binding	GO:0006813//potassium ion transport
MSTRG.16090	--	THU48482.1 taxid=52838 hypothetical protein C4D60_Mb09t26710 [Musa balbisiana]	-	-	-	-	GO:0016020//membrane	-	-
MSTRG.16099	--	-	-	-	-	-	GO:0005840//ribosome	GO:0003735//structural constituent of ribosome	GO:0006412//translation
MSTRG.16103	PP2B11	XP_042385836.1 taxid=94328 protein PHLOEM PROTEIN 2-LIKE A2-like isoform X2 [Zingiber officinale]	-	-	-	-	-	-	-
MSTRG.16171	--	-	-	-	-	-	-	-	-
MSTRG.16192	--	URE23555.1 taxid=320322 Helix-loop-helix DNA-binding domain [Musa troglodytarum]	Environmental Information Processing	Signal transduction	ko04075//Plant hormone signal transduction	K14488	-	-	-
MSTRG.16207	--	XP_042381529.1 taxid=94328 uncharacterized protein DDB_G0284459-like [Zingiber officinale]	-	-	-	-	-	-	-
MSTRG.16217	--	URE23555.1 taxid=320322 Helix-loop-helix DNA-binding domain [Musa troglodytarum]	Environmental Information Processing	Signal transduction	ko04075//Plant hormone signal transduction	K14488	-	-	-
MSTRG.16244	RPS3A	BBG95064.1 taxid=3755 Ribosomal protein S3 family protein, partial [Prunus dulcis]	Genetic Information Processing	Translation	ko03010//Ribosome	K02985	GO:0005743//mitochondrial inner membrane;GO:0015935//small ribosomal subunit	GO:0003723//RNA binding;GO:0003735//structural constituent of ribosome	GO:0006412//translation;GO:0007005//mitochondrion organization
MSTRG.16265	--	-	-	-	-	-	-	-	-
MSTRG.16321	URT1	KAG1354768.1 taxid=13894 putative UTP:RNA uridylyltransferase 1 [Cocos nucifera]	-	-	-	-	-	-	-
MSTRG.16324	--	XP_042415704.1 taxid=94328 glutamic acid-rich protein-like [Zingiber officinale]	-	-	-	-	-	-	GO:0009292//genetic transfer
MSTRG.16341	--	XP_042375539.1 taxid=94328 uncharacterized protein LOC121969475 [Zingiber officinale]	-	-	-	-	-	-	-
MSTRG.16395	--	-	-	-	-	-	-	-	-
MSTRG.16397	--	-	-	-	-	-	-	-	-
MSTRG.16426	RE1	KAE8663542.1 taxid=106335 putative Cation/H+ exchanger 4 [Hibiscus syriacus]	Genetic Information Processing	Transcription	ko03020//RNA polymerase	K03006	-	GO:0003676//nucleic acid binding;GO:0008270//zinc ion binding	GO:0015074//DNA integration
MSTRG.1643	--	XP_042387108.1 taxid=94328 uncharacterized protein LOC121979223 [Zingiber officinale]	-	-	-	-	-	-	-
MSTRG.16452	--	-	-	-	-	-	-	-	-
MSTRG.16467	--	-	-	-	-	-	-	-	-
MSTRG.16525	--	-	-	-	-	-	-	-	-
MSTRG.16603	--	KAG5223152.1 taxid=1278906 zf-BED domain-containing protein/DUF659 domain-containing protein [Salix suchowensis]	-	-	-	-	-	GO:0003677//DNA binding	-
MSTRG.16607	OsI_18576	XP_042465170.1 taxid=94328 PHD finger protein ALFIN-LIKE 1-like isoform X1 [Zingiber officinale]	-	-	-	-	-	GO:0042393//histone binding	GO:0006355//regulation of transcription, DNA-templated
MSTRG.167	ANNAT8	XP_042404148.1 taxid=94328 annexin-like protein RJ4 [Zingiber officinale]	-	-	-	-	-	GO:0005509//calcium ion binding;GO:0005544//calcium-dependent phospholipid binding	-
MSTRG.16732	At1g07660	XP_037474228.1 taxid=85692 histone H4-like [Triticum dicoccoides]	-	-	-	-	GO:0000785//chromatin;GO:0000786//nucleosome;GO:0005575//cellular_component;GO:0005622//intracellular anatomical structure;GO:0005634//nucleus;GO:0005694//chromosome;GO:0005730//nucleolus;GO:0005737//cytoplasm;GO:0005773//vacuole;GO:0005774//vacuolar membrane;GO:0005829//cytosol;GO:0005886//plasma membrane;GO:0005911//cell-cell junction;GO:0009506//plasmodesma;GO:0009507//chloroplast;GO:0009536//…	GO:0003674//molecular_function;GO:0003676//nucleic acid binding;GO:0003677//DNA binding;GO:0005488//binding;GO:0005515//protein binding;GO:0046982//protein heterodimerization activity;GO:0046983//protein dimerization activity;GO:0097159//organic cyclic compound binding;GO:1901363//heterocyclic compound binding	GO:0001101//response to acid chemical;GO:0006323//DNA packaging;GO:0006325//chromatin organization;GO:0006333//chromatin assembly or disassembly;GO:0006334//nucleosome assembly;GO:0006352//DNA-templated transcription, initiation;GO:0006950//response to stress;GO:0006996//organelle organization;GO:0008150//biological_process;GO:0009414//response to water deprivation;GO:0009415//response to water;G…
MSTRG.16779	--	-	-	-	-	-	-	GO:0005515//protein binding	-
MSTRG.1681	--	-	-	-	-	-	-	-	-
MSTRG.16835	Os08g0176100	XP_042374033.1 taxid=94328 phosphopantothenate--cysteine ligase 2-like [Zingiber officinale]	Metabolism;Metabolism	Global and overview maps;Metabolism of cofactors and vitamins	ko01100//Metabolic pathways;ko00770//Pantothenate and CoA biosynthesis	K01922;K01922	-	-	-
MSTRG.16862	RE2	KAK2363119.1 taxid=3899 secreted RxLR effector protein [Trifolium repens]	-	-	-	-	-	GO:0003676//nucleic acid binding;GO:0008270//zinc ion binding	GO:0015074//DNA integration
MSTRG.16884	--	KAG6508441.1 taxid=94328 hypothetical protein ZIOFF_033815 [Zingiber officinale]	-	-	-	-	-	-	-
MSTRG.16911	--	-	-	-	-	-	-	-	-
MSTRG.16929	Sec11c	XP_042422477.1 taxid=94328 signal peptidase complex catalytic subunit SEC11C-like isoform X7 [Zingiber officinale]	Genetic Information Processing	Folding, sorting and degradation	ko03060//Protein export	K13280	GO:0016020//membrane	GO:0004252//serine-type endopeptidase activity	GO:0006465//signal peptide processing;GO:0009306//protein secretion
MSTRG.1698	SEC6	XP_042451605.1 taxid=94328 exocyst complex component SEC6-like isoform X1 [Zingiber officinale]	-	-	-	-	-	-	-
MSTRG.16980	LTI6B	XP_042431456.1 taxid=94328 hydrophobic protein LTI6B-like [Zingiber officinale]	-	-	-	-	GO:0016020//membrane	GO:0008918//lipopolysaccharide 3-alpha-galactosyltransferase activity	GO:0009103//lipopolysaccharide biosynthetic process
MSTRG.1699	Os03g0108600	XP_042385727.1 taxid=94328 DEAD-box ATP-dependent RNA helicase 50-like isoform X2 [Zingiber officinale]	-	-	-	-	-	-	-
MSTRG.16997	--	-	-	-	-	-	-	-	-
MSTRG.17001	--	GFZ17962.1 taxid=165716 endomembrane-type CA-ATPase 4 [Actinidia rufa]	-	-	-	-	GO:0016020//membrane	GO:0005388//P-type calcium transporter activity;GO:0005524//ATP binding;GO:0016887//ATP hydrolysis activity	GO:0006816//calcium ion transport
MSTRG.17016	--	-	-	-	-	-	-	-	-
MSTRG.17031	HIPP37	XP_042423510.1 taxid=94328 heavy metal-associated isoprenylated plant protein 37-like [Zingiber officinale]	-	-	-	-	GO:0042597//periplasmic space	GO:0005507//copper ion binding;GO:0045340//mercury ion binding;GO:0046872//metal ion binding	GO:0046689//response to mercury ion
MSTRG.17061	--	-	-	-	-	-	-	-	-
MSTRG.17062	--	-	-	-	-	-	-	-	-
MSTRG.1708	SYNC1	XP_042453517.1 taxid=94328 asparagine--tRNA ligase, cytoplasmic 1-like [Zingiber officinale]	Genetic Information Processing	Translation	ko00970//Aminoacyl-tRNA biosynthesis	K01893	-	GO:0000166//nucleotide binding;GO:0003676//nucleic acid binding;GO:0004816//asparagine-tRNA ligase activity;GO:0005524//ATP binding;GO:0051082//unfolded protein binding	GO:0006281//DNA repair;GO:0006310//DNA recombination;GO:0006421//asparaginyl-tRNA aminoacylation;GO:0006457//protein folding
MSTRG.17095	--	-	-	-	-	-	GO:0001527//microfibril	-	-
MSTRG.171	--	RWR92077.1 taxid=337451 putative transmembrane protein [Cinnamomum micranthum f. kanehirae]	-	-	-	-	-	-	-
MSTRG.17102	DEGP8	XP_042438398.1 taxid=94328 protease Do-like 8, chloroplastic isoform X2 [Zingiber officinale]	-	-	-	-	GO:0005575//cellular_component;GO:0005622//intracellular anatomical structure;GO:0005737//cytoplasm;GO:0009507//chloroplast;GO:0009534//chloroplast thylakoid;GO:0009536//plastid;GO:0009543//chloroplast thylakoid lumen;GO:0009579//thylakoid;GO:0030288//outer membrane-bounded periplasmic space;GO:0031976//plastid thylakoid;GO:0031977//thylakoid lumen;GO:0031978//plastid thylakoid lumen;GO:0031984//…	GO:0003674//molecular_function;GO:0003824//catalytic activity;GO:0004175//endopeptidase activity;GO:0004252//serine-type endopeptidase activity;GO:0005515//protein binding;GO:0008233//peptidase activity;GO:0008236//serine-type peptidase activity;GO:0016787//hydrolase activity;GO:0017171//serine hydrolase activity;GO:0045152//antisigma factor binding;GO:0140096//catalytic activity, acting on a pro…	GO:0006091//generation of precursor metabolites and energy;GO:0006508//proteolysis;GO:0006807//nitrogen compound metabolic process;GO:0008150//biological_process;GO:0008152//metabolic process;GO:0009765//photosynthesis, light harvesting;GO:0009987//cellular process;GO:0010206//photosystem II repair;GO:0015979//photosynthesis;GO:0019538//protein metabolic process;GO:0019684//photosynthesis, light …
MSTRG.17110	--	-	-	-	-	-	-	-	-
MSTRG.17115	--	XP_042378742.1 taxid=94328 ATP-dependent DNA helicase Q-like 3 isoform X1 [Zingiber officinale]	Genetic Information Processing	Replication and repair	ko03440//Homologous recombination	K10901	GO:0005575//cellular_component;GO:0005622//intracellular anatomical structure;GO:0005634//nucleus;GO:0005694//chromosome;GO:0005737//cytoplasm;GO:0043226//organelle;GO:0043227//membrane-bounded organelle;GO:0043228//non-membrane-bounded organelle;GO:0043229//intracellular organelle;GO:0043231//intracellular membrane-bounded organelle;GO:0043232//intracellular non-membrane-bounded organelle	GO:0000166//nucleotide binding;GO:0003674//molecular_function;GO:0003676//nucleic acid binding;GO:0003677//DNA binding;GO:0003678//DNA helicase activity;GO:0003824//catalytic activity;GO:0004386//helicase activity;GO:0005488//binding;GO:0005524//ATP binding;GO:0008094//ATP-dependent activity, acting on DNA;GO:0009378//four-way junction helicase activity;GO:0016462//pyrophosphatase activity;GO:001…	GO:0000724//double-strand break repair via homologous recombination;GO:0000725//recombinational repair;GO:0006139//nucleobase-containing compound metabolic process;GO:0006259//DNA metabolic process;GO:0006281//DNA repair;GO:0006302//double-strand break repair;GO:0006310//DNA recombination;GO:0006725//cellular aromatic compound metabolic process;GO:0006807//nitrogen compound metabolic process;GO:0…
MSTRG.17128	--	-	-	-	-	-	-	-	-
MSTRG.17129	Tf2-11	KAJ4710029.1 taxid=155640 Retrotransposon protein, putative, Ty3-gypsy subclass [Melia azedarach]	-	-	-	-	-	-	-
MSTRG.17131	--	XP_042465732.1 taxid=94328 uncharacterized protein LOC122048203 [Zingiber officinale]	-	-	-	-	-	-	-
MSTRG.17149	--	XP_042419496.1 taxid=94328 probable basic-leucine zipper transcription factor I [Zingiber officinale]	-	-	-	-	-	GO:0004623//phospholipase A2 activity	GO:0006644//phospholipid metabolic process;GO:0050482//arachidonic acid secretion
MSTRG.17152	--	XP_042418346.1 taxid=94328 nuclear receptor corepressor 1-like isoform X1 [Zingiber officinale]	-	-	-	-	-	-	-
MSTRG.17160	--	-	-	-	-	-	-	-	-
MSTRG.17164	--	-	-	-	-	-	-	-	-
MSTRG.17166	--	-	-	-	-	-	-	-	-
MSTRG.17169	--	XP_042402635.1 taxid=94328 uncharacterized protein LOC121992379 [Zingiber officinale]	-	-	-	-	-	-	-
MSTRG.17175	EIF4A3A	XP_042379127.1 taxid=94328 eukaryotic initiation factor 4A-III homolog B-like isoform X2 [Zingiber officinale]	Genetic Information Processing;Genetic Information Processing;Genetic Information Processing	Transcription;Translation;Translation	ko03040//Spliceosome;ko03015//mRNA surveillance pathway;ko03013//Nucleocytoplasmic transport	K13025;K13025;K13025	-	GO:0003676//nucleic acid binding;GO:0005524//ATP binding	-
MSTRG.17176	--	-	-	-	-	-	-	-	-
MSTRG.17178	At5g07610	XP_042428151.1 taxid=94328 F-box protein At5g07610-like [Zingiber officinale]	-	-	-	-	GO:0009523//photosystem II;GO:0016020//membrane	GO:0005515//protein binding	GO:0015979//photosynthesis
MSTRG.17179	At5g07610	XP_042428151.1 taxid=94328 F-box protein At5g07610-like [Zingiber officinale]	-	-	-	-	GO:0009523//photosystem II;GO:0016020//membrane	GO:0005515//protein binding	GO:0015979//photosynthesis
MSTRG.17181	TY3B-G	KAH9686182.1 taxid=2711 Endonuclease [Citrus sinensis]	-	-	-	-	-	-	GO:0015074//DNA integration
MSTRG.17188	SCYL2A	XP_042428100.1 taxid=94328 SCY1-like protein 2 [Zingiber officinale]	-	-	-	-	GO:0005575//cellular_component;GO:0005622//intracellular anatomical structure;GO:0005737//cytoplasm;GO:0005768//endosome;GO:0005794//Golgi apparatus;GO:0010008//endosome membrane;GO:0012505//endomembrane system;GO:0016020//membrane;GO:0030135//coated vesicle;GO:0030136//clathrin-coated vesicle;GO:0031090//organelle membrane;GO:0031410//cytoplasmic vesicle;GO:0031982//vesicle;GO:0043226//organelle…	GO:0000166//nucleotide binding;GO:0003674//molecular_function;GO:0003824//catalytic activity;GO:0004672//protein kinase activity;GO:0005102//signaling receptor binding;GO:0005488//binding;GO:0005515//protein binding;GO:0005524//ATP binding;GO:0016301//kinase activity;GO:0016740//transferase activity;GO:0016772//transferase activity, transferring phosphorus-containing groups;GO:0016773//phosphotra…	GO:0002090//regulation of receptor internalization;GO:0002092//positive regulation of receptor internalization;GO:0006464//cellular protein modification process;GO:0006468//protein phosphorylation;GO:0006793//phosphorus metabolic process;GO:0006796//phosphate-containing compound metabolic process;GO:0006807//nitrogen compound metabolic process;GO:0006810//transport;GO:0006897//endocytosis;GO:0006…
MSTRG.17195	--	-	-	-	-	-	-	-	-
MSTRG.17198	Os02g0137500	KAE8688224.1 taxid=106335 Histone acetyltransferase HAC5 [Hibiscus syriacus]	-	-	-	-	GO:0005576//extracellular region	GO:0004402//histone acetyltransferase activity;GO:0008270//zinc ion binding	GO:0006355//regulation of transcription, DNA-templated;GO:0042742//defense response to bacterium
MSTRG.17201	--	-	-	-	-	-	-	-	-
MSTRG.17202	RFI2	XP_042385657.1 taxid=94328 E3 ubiquitin-protein ligase RFI2-like isoform X2 [Zingiber officinale]	-	-	-	-	-	GO:0016702//oxidoreductase activity, acting on single donors with incorporation of molecular oxygen, incorporation of two atoms of oxygen	-
MSTRG.17207	CYP97C1	XP_042414403.1 taxid=94328 carotene epsilon-monooxygenase, chloroplastic-like [Zingiber officinale]	Metabolism;Metabolism;Metabolism	Global and overview maps;Global and overview maps;Metabolism of terpenoids and polyketides	ko01100//Metabolic pathways;ko01110//Biosynthesis of secondary metabolites;ko00906//Carotenoid biosynthesis	K09837;K09837;K09837	-	GO:0004497//monooxygenase activity;GO:0005506//iron ion binding;GO:0016705//oxidoreductase activity, acting on paired donors, with incorporation or reduction of molecular oxygen;GO:0020037//heme binding	-
MSTRG.17210	ATJ10	KAE8706466.1 taxid=106335 Chaperone protein dnaJ 10 [Hibiscus syriacus]	-	-	-	-	GO:0005737//cytoplasm	GO:0000166//nucleotide binding;GO:0005515//protein binding;GO:0005524//ATP binding;GO:0016879//ligase activity, forming carbon-nitrogen bonds	GO:0006457//protein folding;GO:0008033//tRNA processing;GO:0009408//response to heat
MSTRG.17219	--	-	-	-	-	-	-	-	-
MSTRG.17230	--	-	-	-	-	-	GO:0009288//bacterial-type flagellum;GO:0019031//viral envelope	-	GO:0019064//fusion of virus membrane with host plasma membrane;GO:0071973//bacterial-type flagellum-dependent cell motility
MSTRG.17232	CARA	XP_042444188.1 taxid=94328 carbamoyl-phosphate synthase small chain, chloroplastic-like [Zingiber officinale]	Metabolism;Metabolism;Metabolism	Global and overview maps;Nucleotide metabolism;Amino acid metabolism	ko01100//Metabolic pathways;ko00240//Pyrimidine metabolism;ko00250//Alanine, aspartate and glutamate metabolism	K01956;K01956;K01956	-	GO:0003922//GMP synthase (glutamine-hydrolyzing) activity;GO:0004049//anthranilate synthase activity;GO:0004088//carbamoyl-phosphate synthase (glutamine-hydrolyzing) activity;GO:0005524//ATP binding;GO:0016787//hydrolase activity;GO:0016884//carbon-nitrogen ligase activity, with glutamine as amido-N-donor;GO:0046820//4-amino-4-deoxychorismate synthase activity	GO:0000162//tryptophan biosynthetic process;GO:0006177//GMP biosynthetic process;GO:0006207//'de novo' pyrimidine nucleobase biosynthetic process;GO:0006541//glutamine metabolic process
MSTRG.17234	CARA	XP_020115232.1 taxid=4615 carbamoyl-phosphate synthase small chain, chloroplastic-like isoform X1 [Ananas comosus]	Metabolism;Metabolism;Metabolism	Global and overview maps;Nucleotide metabolism;Amino acid metabolism	ko01100//Metabolic pathways;ko00240//Pyrimidine metabolism;ko00250//Alanine, aspartate and glutamate metabolism	K01956;K01956;K01956	-	GO:0004088//carbamoyl-phosphate synthase (glutamine-hydrolyzing) activity;GO:0008270//zinc ion binding	GO:0006207//'de novo' pyrimidine nucleobase biosynthetic process;GO:0006541//glutamine metabolic process
MSTRG.17235	--	-	-	-	-	-	-	-	-
MSTRG.17240	FLXL1	XP_042434830.1 taxid=94328 protein FLX-like 1 [Zingiber officinale]	-	-	-	-	-	-	-
MSTRG.17243	--	WOL06158.1 taxid=4628 actin-related protein 2/3 complex subunit 2B isoform X2 [Canna indica]	-	-	-	-	-	-	-
MSTRG.17253	ENO3	XP_042461899.1 taxid=94328 cytosolic enolase 3-like [Zingiber officinale]	Metabolism;Metabolism;Metabolism;Metabolism;Metabolism;Genetic Information Processing	Global and overview maps;Global and overview maps;Global and overview maps;Global and overview maps;Carbohydrate metabolism;Folding, sorting and degradation	ko01100//Metabolic pathways;ko01110//Biosynthesis of secondary metabolites;ko01200//Carbon metabolism;ko01230//Biosynthesis of amino acids;ko00010//Glycolysis / Gluconeogenesis;ko03018//RNA degradation	K01689;K01689;K01689;K01689;K01689;K01689	GO:0000015//phosphopyruvate hydratase complex;GO:0005575//cellular_component;GO:0005622//intracellular anatomical structure;GO:0005634//nucleus;GO:0005737//cytoplasm;GO:0005829//cytosol;GO:0032991//protein-containing complex;GO:0043226//organelle;GO:0043227//membrane-bounded organelle;GO:0043229//intracellular organelle;GO:0043231//intracellular membrane-bounded organelle;GO:1902494//catalytic co…	GO:0000287//magnesium ion binding;GO:0003674//molecular_function;GO:0003824//catalytic activity;GO:0004634//phosphopyruvate hydratase activity;GO:0005488//binding;GO:0016829//lyase activity;GO:0016835//carbon-oxygen lyase activity;GO:0016836//hydro-lyase activity;GO:0043167//ion binding;GO:0043169//cation binding;GO:0046872//metal ion binding	GO:0005975//carbohydrate metabolic process;GO:0006082//organic acid metabolic process;GO:0006090//pyruvate metabolic process;GO:0006091//generation of precursor metabolites and energy;GO:0006096//glycolytic process;GO:0006139//nucleobase-containing compound metabolic process;GO:0006163//purine nucleotide metabolic process;GO:0006164//purine nucleotide biosynthetic process;GO:0006165//nucleoside d…
MSTRG.17256	Os03g0108600	XP_042385727.1 taxid=94328 DEAD-box ATP-dependent RNA helicase 50-like isoform X2 [Zingiber officinale]	-	-	-	-	GO:0005575//cellular_component;GO:0005622//intracellular anatomical structure;GO:0005634//nucleus;GO:0005730//nucleolus;GO:0005737//cytoplasm;GO:0009507//chloroplast;GO:0009536//plastid;GO:0031974//membrane-enclosed lumen;GO:0031981//nuclear lumen;GO:0043226//organelle;GO:0043227//membrane-bounded organelle;GO:0043228//non-membrane-bounded organelle;GO:0043229//intracellular organelle;GO:0043231/…	GO:0000166//nucleotide binding;GO:0003674//molecular_function;GO:0003676//nucleic acid binding;GO:0003723//RNA binding;GO:0003724//RNA helicase activity;GO:0003824//catalytic activity;GO:0004386//helicase activity;GO:0005488//binding;GO:0005524//ATP binding;GO:0008186//ATP-dependent activity, acting on RNA;GO:0016462//pyrophosphatase activity;GO:0016787//hydrolase activity;GO:0016817//hydrolase a…	GO:0001101//response to acid chemical;GO:0002376//immune system process;GO:0006139//nucleobase-containing compound metabolic process;GO:0006725//cellular aromatic compound metabolic process;GO:0006807//nitrogen compound metabolic process;GO:0006950//response to stress;GO:0006952//defense response;GO:0006955//immune response;GO:0006968//cellular defense response;GO:0008150//biological_process;GO:0…
MSTRG.17260	At4g10320	XP_042444317.1 taxid=94328 isoleucine--tRNA ligase, cytoplasmic-like [Zingiber officinale]	Genetic Information Processing	Translation	ko00970//Aminoacyl-tRNA biosynthesis	K01870	-	-	-
MSTRG.17264	--	-	-	-	-	-	-	-	-
MSTRG.17266	--	-	-	-	-	-	-	-	-
MSTRG.17267	--	KAH9781478.1 taxid=2711 Endonuclease [Citrus sinensis]	-	-	-	-	-	-	-
MSTRG.17277	GSPT1	XP_042401601.1 taxid=94328 eukaryotic peptide chain release factor GTP-binding subunit ERF3A-like [Zingiber officinale]	Genetic Information Processing	Translation	ko03015//mRNA surveillance pathway	K03267	GO:0005737//cytoplasm	GO:0003723//RNA binding;GO:0003746//translation elongation factor activity;GO:0003924//GTPase activity;GO:0004781//sulfate adenylyltransferase (ATP) activity;GO:0005525//GTP binding	GO:0000103//sulfate assimilation;GO:0001514//selenocysteine incorporation;GO:0006414//translational elongation
MSTRG.17289	--	-	-	-	-	-	-	-	-
MSTRG.17292	--	-	-	-	-	-	-	-	-
MSTRG.17293	--	-	-	-	-	-	-	-	-
MSTRG.17299	--	-	-	-	-	-	-	-	-
MSTRG.17300	--	XP_042470089.1 taxid=94328 RNA polymerase II degradation factor 1-like isoform X2 [Zingiber officinale]	-	-	-	-	-	-	-
MSTRG.17303	--	KAG6538408.1 taxid=94328 hypothetical protein ZIOFF_003529 [Zingiber officinale]	-	-	-	-	-	-	-
MSTRG.1731	PYRD	XP_042445092.1 taxid=94328 dihydroorotate dehydrogenase (quinone), mitochondrial-like [Zingiber officinale]	Metabolism;Metabolism	Global and overview maps;Nucleotide metabolism	ko01100//Metabolic pathways;ko00240//Pyrimidine metabolism	K00254;K00254	GO:0005737//cytoplasm;GO:0016020//membrane	GO:0004152//dihydroorotate dehydrogenase activity;GO:0016491//oxidoreductase activity;GO:0016627//oxidoreductase activity, acting on the CH-CH group of donors	GO:0006207//'de novo' pyrimidine nucleobase biosynthetic process
MSTRG.17311	--	XP_042394039.1 taxid=94328 TELO2-interacting protein 1 homolog [Zingiber officinale]	-	-	-	-	-	-	-
MSTRG.17312	--	-	-	-	-	-	-	-	-
MSTRG.17313	--	-	-	-	-	-	-	-	-
MSTRG.17314	--	-	-	-	-	-	-	GO:0008168//methyltransferase activity	-
MSTRG.17319	--	-	-	-	-	-	-	-	-
MSTRG.17320	--	-	-	-	-	-	-	-	-
MSTRG.17323	--	-	-	-	-	-	-	GO:0003677//DNA binding;GO:0003700//DNA-binding transcription factor activity;GO:0016987//sigma factor activity	GO:0006352//DNA-templated transcription, initiation;GO:0006355//regulation of transcription, DNA-templated
MSTRG.17325	--	-	-	-	-	-	-	GO:0016787//hydrolase activity	GO:0016042//lipid catabolic process
MSTRG.17331	--	-	-	-	-	-	-	-	-
MSTRG.17332	--	-	-	-	-	-	-	-	-
MSTRG.17353	--	XP_042427378.1 taxid=94328 ubinuclein-1-like isoform X1 [Zingiber officinale]	-	-	-	-	-	-	-
MSTRG.17368	--	-	-	-	-	-	-	GO:0016891//endoribonuclease activity, producing 5'-phosphomonoesters	GO:0042780//tRNA 3'-end processing
MSTRG.17374	--	-	-	-	-	-	-	-	-
MSTRG.17376	AHK4	XP_019435741.1 taxid=3871 PREDICTED: histidine kinase 2-like isoform X4 [Lupinus angustifolius]	Environmental Information Processing	Signal transduction	ko04075//Plant hormone signal transduction	K14489	GO:0016020//membrane	GO:0000155//phosphorelay sensor kinase activity;GO:0004673//protein histidine kinase activity	GO:0000160//phosphorelay signal transduction system
MSTRG.17381	SNRNP35	XP_042421199.1 taxid=94328 U11/U12 small nuclear ribonucleoprotein 35 kDa protein-like [Zingiber officinale]	-	-	-	-	GO:0000243//commitment complex;GO:0005575//cellular_component;GO:0005622//intracellular anatomical structure;GO:0005634//nucleus;GO:0005654//nucleoplasm;GO:0005681//spliceosomal complex;GO:0005684//U2-type spliceosomal complex;GO:0005689//U12-type spliceosomal complex;GO:0005730//nucleolus;GO:0016604//nuclear body;GO:0016607//nuclear speck;GO:0030532//small nuclear ribonucleoprotein complex;GO:00…	GO:0003674//molecular_function;GO:0003676//nucleic acid binding;GO:0003723//RNA binding;GO:0003729//mRNA binding;GO:0005488//binding;GO:0017069//snRNA binding;GO:0097159//organic cyclic compound binding;GO:1901363//heterocyclic compound binding	GO:0000375//RNA splicing, via transesterification reactions;GO:0000377//RNA splicing, via transesterification reactions with bulged adenosine as nucleophile;GO:0000398//mRNA splicing, via spliceosome;GO:0006139//nucleobase-containing compound metabolic process;GO:0006396//RNA processing;GO:0006397//mRNA processing;GO:0006725//cellular aromatic compound metabolic process;GO:0006807//nitrogen compo…
MSTRG.17386	TY3B-G	KAH9792628.1 taxid=2711 Endonuclease [Citrus sinensis]	-	-	-	-	-	-	GO:0015074//DNA integration
MSTRG.17387	PRORP1	XP_042427921.1 taxid=94328 proteinaceous RNase P 1, chloroplastic/mitochondrial-like [Zingiber officinale]	-	-	-	-	GO:0005575//cellular_component;GO:0005622//intracellular anatomical structure;GO:0005737//cytoplasm;GO:0005739//mitochondrion;GO:0009507//chloroplast;GO:0009536//plastid;GO:0043226//organelle;GO:0043227//membrane-bounded organelle;GO:0043229//intracellular organelle;GO:0043231//intracellular membrane-bounded organelle	GO:0003674//molecular_function;GO:0003824//catalytic activity;GO:0004518//nuclease activity;GO:0004519//endonuclease activity;GO:0004521//endoribonuclease activity;GO:0004526//ribonuclease P activity;GO:0004540//ribonuclease activity;GO:0004549//tRNA-specific ribonuclease activity;GO:0005488//binding;GO:0016787//hydrolase activity;GO:0016788//hydrolase activity, acting on ester bonds;GO:0016891//…	GO:0000966//RNA 5'-end processing;GO:0001682//tRNA 5'-leader removal;GO:0006139//nucleobase-containing compound metabolic process;GO:0006396//RNA processing;GO:0006399//tRNA metabolic process;GO:0006725//cellular aromatic compound metabolic process;GO:0006807//nitrogen compound metabolic process;GO:0008033//tRNA processing;GO:0008150//biological_process;GO:0008152//metabolic process;GO:0009987//c…
MSTRG.17393	EMB8	XP_042421173.1 taxid=94328 phospholipase ABHD3-like isoform X2 [Zingiber officinale]	-	-	-	-	-	-	-
MSTRG.17394	STR6	XP_042457517.1 taxid=94328 rhodanese-like domain-containing protein 6 isoform X2 [Zingiber officinale]	-	-	-	-	-	-	-
MSTRG.17399	--	-	-	-	-	-	-	-	-
MSTRG.17407	--	XP_042431484.1 taxid=94328 uncharacterized protein LOC122017845 isoform X1 [Zingiber officinale]	-	-	-	-	-	GO:0005515//protein binding;GO:0005524//ATP binding	GO:0006457//protein folding;GO:0009408//response to heat
MSTRG.17434	dvc-1	URD86527.1 taxid=320322 SprT-like family [Musa troglodytarum]	-	-	-	-	GO:0001674//female germ cell nucleus;GO:0001940//male pronucleus;GO:0005575//cellular_component;GO:0005622//intracellular anatomical structure;GO:0005634//nucleus;GO:0005654//nucleoplasm;GO:0005694//chromosome;GO:0016604//nuclear body;GO:0016607//nuclear speck;GO:0031974//membrane-enclosed lumen;GO:0031981//nuclear lumen;GO:0042585//germinal vesicle;GO:0043073//germ cell nucleus;GO:0043226//organ…	GO:0003674//molecular_function;GO:0003676//nucleic acid binding;GO:0003677//DNA binding;GO:0003824//catalytic activity;GO:0004478//methionine adenosyltransferase activity;GO:0005488//binding;GO:0005515//protein binding;GO:0016740//transferase activity;GO:0016765//transferase activity, transferring alkyl or aryl (other than methyl) groups;GO:0031593//polyubiquitin modification-dependent protein bi…	GO:0000278//mitotic cell cycle;GO:0000731//DNA synthesis involved in DNA repair;GO:0006139//nucleobase-containing compound metabolic process;GO:0006259//DNA metabolic process;GO:0006281//DNA repair;GO:0006301//postreplication repair;GO:0006556//S-adenosylmethionine biosynthetic process;GO:0006725//cellular aromatic compound metabolic process;GO:0006790//sulfur compound metabolic process;GO:000680…
MSTRG.17444	RLCK185	URE37547.1 taxid=320322 serine threonine-protein kinase [Musa troglodytarum]	-	-	-	-	-	-	-
MSTRG.17447	UPL3	XP_042432423.1 taxid=94328 E3 ubiquitin-protein ligase UPL3-like [Zingiber officinale]	Genetic Information Processing	Folding, sorting and degradation	ko04120//Ubiquitin mediated proteolysis	K10590	-	-	-
MSTRG.17480	--	-	-	-	-	-	GO:0071595//Nem1-Spo7 phosphatase complex	-	GO:0035307//positive regulation of protein dephosphorylation
MSTRG.17482	--	XP_042429520.1 taxid=94328 protein NUCLEAR FUSION DEFECTIVE 6, mitochondrial-like [Zingiber officinale]	-	-	-	-	-	-	-
MSTRG.17483	--	XP_042414103.1 taxid=94328 CAP-Gly domain-containing linker protein 1-like [Zingiber officinale]	Metabolism;Metabolism	Global and overview maps;Nucleotide metabolism	ko01100//Metabolic pathways;ko00230//Purine metabolism	K00951;K00951	-	-	-
MSTRG.17485	--	XP_042429520.1 taxid=94328 protein NUCLEAR FUSION DEFECTIVE 6, mitochondrial-like [Zingiber officinale]	-	-	-	-	-	-	-
MSTRG.17535	--	-	-	-	-	-	-	-	-
MSTRG.17555	GL18	XP_020100674.1 taxid=4615 methylsterol monooxygenase 2-1-like isoform X1 [Ananas comosus]	Metabolism;Metabolism;Metabolism	Global and overview maps;Global and overview maps;Lipid metabolism	ko01100//Metabolic pathways;ko01110//Biosynthesis of secondary metabolites;ko00100//Steroid biosynthesis	K14424;K14424;K14424	-	-	-
MSTRG.17560	--	-	-	-	-	-	-	-	-
MSTRG.17568	--	-	-	-	-	-	GO:0005789//endoplasmic reticulum membrane	GO:0044183//protein folding chaperone	GO:0045048//protein insertion into ER membrane
MSTRG.17605	AHK3	XP_042421530.1 taxid=94328 probable histidine kinase 3 [Zingiber officinale]	Environmental Information Processing	Signal transduction	ko04075//Plant hormone signal transduction	K14489	GO:0016020//membrane	GO:0000155//phosphorelay sensor kinase activity;GO:0000156//phosphorelay response regulator activity;GO:0003677//DNA binding;GO:0004673//protein histidine kinase activity	GO:0000160//phosphorelay signal transduction system;GO:0006355//regulation of transcription, DNA-templated;GO:0006817//phosphate ion transport
MSTRG.17649	EME1B	XP_042421463.1 taxid=94328 crossover junction endonuclease EME1B-like [Zingiber officinale]	Genetic Information Processing	Replication and repair	ko03440//Homologous recombination	K10882	GO:0005575//cellular_component;GO:0005622//intracellular anatomical structure;GO:0005634//nucleus;GO:0032991//protein-containing complex;GO:0043226//organelle;GO:0043227//membrane-bounded organelle;GO:0043229//intracellular organelle;GO:0043231//intracellular membrane-bounded organelle;GO:0048476//Holliday junction resolvase complex	GO:0003674//molecular_function;GO:0003676//nucleic acid binding;GO:0003677//DNA binding;GO:0003824//catalytic activity;GO:0004014//adenosylmethionine decarboxylase activity;GO:0004518//nuclease activity;GO:0004519//endonuclease activity;GO:0005488//binding;GO:0016787//hydrolase activity;GO:0016788//hydrolase activity, acting on ester bonds;GO:0043167//ion binding;GO:0043169//cation binding;GO:004…	GO:0000003//reproduction;GO:0006139//nucleobase-containing compound metabolic process;GO:0006259//DNA metabolic process;GO:0006281//DNA repair;GO:0006310//DNA recombination;GO:0006597//spermine biosynthetic process;GO:0006725//cellular aromatic compound metabolic process;GO:0006807//nitrogen compound metabolic process;GO:0006950//response to stress;GO:0006974//cellular response to DNA damage stim…
MSTRG.1766	VATE	XP_042445499.1 taxid=94328 V-type proton ATPase subunit E-like [Zingiber officinale]	Metabolism;Metabolism;Cellular Processes	Global and overview maps;Energy metabolism;Transport and catabolism	ko01100//Metabolic pathways;ko00190//Oxidative phosphorylation;ko04145//Phagosome	K02150;K02150;K02150	GO:0033178//proton-transporting two-sector ATPase complex, catalytic domain	GO:0046961//proton-transporting ATPase activity, rotational mechanism	GO:1902600//proton transmembrane transport
MSTRG.17660	--	-	-	-	-	-	-	-	-
MSTRG.17716	GIP	KAK2357685.1 taxid=3899 secreted RxLR effector protein [Trifolium repens]	Genetic Information Processing	Transcription	ko03020//RNA polymerase	K03006	-	GO:0003676//nucleic acid binding;GO:0008270//zinc ion binding	-
MSTRG.17734	CSLD1	XP_042425999.1 taxid=94328 cellulose synthase-like protein D2 [Zingiber officinale]	-	-	-	-	GO:0016020//membrane	GO:0016760//cellulose synthase (UDP-forming) activity	GO:0030244//cellulose biosynthetic process
MSTRG.17789	--	-	-	-	-	-	-	-	-
MSTRG.17793	--	-	-	-	-	-	-	-	-
MSTRG.17795	--	-	-	-	-	-	-	-	-
MSTRG.17825	MAP65-3	XP_042457133.1 taxid=94328 65-kDa microtubule-associated protein 3-like isoform X1 [Zingiber officinale]	-	-	-	-	-	-	-
MSTRG.1784	PTB	XP_042379272.1 taxid=94328 polypyrimidine tract-binding protein homolog 1-like isoform X1 [Zingiber officinale]	-	-	-	-	-	GO:0003723//RNA binding	GO:0008380//RNA splicing
MSTRG.17865	--	-	-	-	-	-	-	-	-
MSTRG.17868	--	-	-	-	-	-	-	-	-
MSTRG.17931	--	-	-	-	-	-	-	-	-
MSTRG.17965	--	XP_042424568.1 taxid=94328 squamosa promoter-binding-like protein 16 [Zingiber officinale]	-	-	-	-	-	-	-
MSTRG.18013	--	-	-	-	-	-	-	-	-
MSTRG.18029	--	-	-	-	-	-	-	-	-
MSTRG.18040	--	-	-	-	-	-	-	-	-
MSTRG.18057	--	XP_042457469.1 taxid=94328 MYB-like transcription factor EOBII [Zingiber officinale]	-	-	-	-	-	-	-
MSTRG.18058	--	KAG6531169.1 taxid=94328 hypothetical protein ZIOFF_004943 [Zingiber officinale]	-	-	-	-	GO:0016020//membrane	-	-
MSTRG.18067	--	-	-	-	-	-	-	-	-
MSTRG.18074	--	XP_042430553.1 taxid=94328 pescadillo homolog [Zingiber officinale]	-	-	-	-	-	-	-
MSTRG.18094	--	-	-	-	-	-	-	GO:0005384//manganese ion transmembrane transporter activity	GO:0030026//cellular manganese ion homeostasis
MSTRG.18113	CSE	XP_042445237.1 taxid=94328 caffeoylshikimate esterase-like [Zingiber officinale]	Metabolism;Metabolism	Global and overview maps;Lipid metabolism	ko01100//Metabolic pathways;ko00561//Glycerolipid metabolism	K01054;K01054	GO:1990246//uniplex complex	GO:0047570//3-oxoadipate enol-lactonase activity	GO:0036444//calcium import into the mitochondrion;GO:0042952//beta-ketoadipate pathway;GO:0051560//mitochondrial calcium ion homeostasis
MSTRG.18117	--	WLQ69507.1 taxid=94328 MYB protein [Zingiber officinale]	-	-	-	-	-	GO:0003676//nucleic acid binding;GO:0008170//N-methyltransferase activity;GO:0008270//zinc ion binding	GO:0044272//sulfur compound biosynthetic process
MSTRG.18118	--	-	-	-	-	-	-	-	-
MSTRG.18119	Exosc7	XP_042464112.1 taxid=94328 exosome complex component RRP42-like [Zingiber officinale]	Genetic Information Processing	Folding, sorting and degradation	ko03018//RNA degradation	K12589	GO:0000178//exosome (RNase complex)	GO:0000049//tRNA binding;GO:0003723//RNA binding;GO:0004654//polyribonucleotide nucleotidyltransferase activity;GO:0009022//tRNA nucleotidyltransferase activity;GO:0016896//exoribonuclease activity, producing 5'-phosphomonoesters	GO:0006401//RNA catabolic process;GO:0006402//mRNA catabolic process;GO:0008033//tRNA processing
MSTRG.18120	TMN12	XP_042419628.1 taxid=94328 transmembrane 9 superfamily member 12-like [Zingiber officinale]	-	-	-	-	GO:0016020//membrane	GO:0005515//protein binding	-
MSTRG.18127	--	XP_042428245.1 taxid=94328 maspardin-like isoform X1 [Zingiber officinale]	Cellular Processes	Transport and catabolism	ko04144//Endocytosis	K19367	GO:0005737//cytoplasm	GO:0004177//aminopeptidase activity;GO:0008233//peptidase activity;GO:0016811//hydrolase activity, acting on carbon-nitrogen (but not peptide) bonds, in linear amides;GO:0047570//3-oxoadipate enol-lactonase activity;GO:0070205//2-succinyl-6-hydroxy-2,4-cyclohexadiene-1-carboxylate synthase activity	GO:0006212//uracil catabolic process;GO:0006508//proteolysis;GO:0009234//menaquinone biosynthetic process;GO:0030163//protein catabolic process;GO:0042952//beta-ketoadipate pathway
MSTRG.18141	VIP2	XP_042451381.1 taxid=94328 probable NOT transcription complex subunit VIP2 isoform X2 [Zingiber officinale]	Genetic Information Processing	Folding, sorting and degradation	ko03018//RNA degradation	K12605	-	-	-
MSTRG.18145	--	XP_042406059.1 taxid=94328 uncharacterized protein LOC121996232 [Zingiber officinale]	-	-	-	-	-	GO:0043565//sequence-specific DNA binding	GO:0006355//regulation of transcription, DNA-templated
MSTRG.18147	--	-	-	-	-	-	-	-	-
MSTRG.18149	--	-	-	-	-	-	-	-	-
MSTRG.18165	AHL11	XP_042382518.1 taxid=94328 AT-hook motif nuclear-localized protein 9-like [Zingiber officinale]	-	-	-	-	-	-	-
MSTRG.18166	--	WOL17217.1 taxid=4628 stAR-related lipid transfer protein 7, mitochondrial [Canna indica]	-	-	-	-	-	-	-
MSTRG.18167	VHA-a2	XP_042390236.1 taxid=94328 bHLH transcription factor RHL1-like [Zingiber officinale]	Metabolism;Metabolism;Cellular Processes	Global and overview maps;Energy metabolism;Transport and catabolism	ko01100//Metabolic pathways;ko00190//Oxidative phosphorylation;ko04145//Phagosome	K02154;K02154;K02154	GO:0033179//proton-transporting V-type ATPase, V0 domain	GO:0046961//proton-transporting ATPase activity, rotational mechanism	GO:1902600//proton transmembrane transport
MSTRG.18171	--	KAG6509003.1 taxid=94328 hypothetical protein ZIOFF_034386 [Zingiber officinale]	-	-	-	-	-	-	-
MSTRG.18178	--	KAH6764612.1 taxid=151328 importin alpha isoform 2 [Perilla frutescens var. frutescens] [Perilla frutescens]	-	-	-	-	-	-	-
MSTRG.18180	--	XP_042467583.1 taxid=94328 uncharacterized protein LOC122050770 [Zingiber officinale]	-	-	-	-	-	-	-
MSTRG.18183	--	-	-	-	-	-	-	-	-
MSTRG.18193	--	-	-	-	-	-	-	-	-
MSTRG.18194	--	-	-	-	-	-	-	-	-
MSTRG.18197	--	-	-	-	-	-	-	-	-
MSTRG.18199	OsI_21475	URD82293.1 taxid=320322 SPX domain-containing membrane protein [Musa troglodytarum]	-	-	-	-	-	GO:0022857//transmembrane transporter activity	GO:0055085//transmembrane transport
MSTRG.18200	--	-	-	-	-	-	-	GO:0019911//structural constituent of myelin sheath	-
MSTRG.18202	--	-	-	-	-	-	-	GO:0016780//phosphotransferase activity, for other substituted phosphate groups	-
MSTRG.18207	--	XP_042382458.1 taxid=94328 probable NADH dehydrogenase [ubiquinone] 1 alpha subcomplex subunit 12 [Zingiber officinale]	Metabolism;Metabolism	Global and overview maps;Energy metabolism	ko01100//Metabolic pathways;ko00190//Oxidative phosphorylation	K11352;K11352	-	-	-
MSTRG.18209	--	-	-	-	-	-	-	-	-
MSTRG.18219	--	XP_042449438.1 taxid=94328 DNA ligase 4-like isoform X1 [Zingiber officinale]	Genetic Information Processing	Replication and repair	ko03450//Non-homologous end-joining	K10777	-	-	-
MSTRG.18220	MO3	XP_042470069.1 taxid=94328 monooxygenase 2-like isoform X2 [Zingiber officinale]	-	-	-	-	GO:0005575//cellular_component;GO:0005622//intracellular anatomical structure;GO:0005737//cytoplasm;GO:0009507//chloroplast;GO:0009526//plastid envelope;GO:0009534//chloroplast thylakoid;GO:0009535//chloroplast thylakoid membrane;GO:0009536//plastid;GO:0009579//thylakoid;GO:0009941//chloroplast envelope;GO:0016020//membrane;GO:0031090//organelle membrane;GO:0031967//organelle envelope;GO:0031969/…	GO:0000166//nucleotide binding;GO:0003674//molecular_function;GO:0003824//catalytic activity;GO:0004497//monooxygenase activity;GO:0005488//binding;GO:0016491//oxidoreductase activity;GO:0016705//oxidoreductase activity, acting on paired donors, with incorporation or reduction of molecular oxygen;GO:0016709//oxidoreductase activity, acting on paired donors, with incorporation or reduction of mole…	GO:0006066//alcohol metabolic process;GO:0006082//organic acid metabolic process;GO:0006629//lipid metabolic process;GO:0006714//sesquiterpenoid metabolic process;GO:0006720//isoprenoid metabolic process;GO:0006721//terpenoid metabolic process;GO:0006744//ubiquinone biosynthetic process;GO:0008150//biological_process;GO:0008152//metabolic process;GO:0008299//isoprenoid biosynthetic process;GO:000…
MSTRG.18221	--	-	-	-	-	-	-	-	-
MSTRG.18223	BT1	XP_042398420.1 taxid=94328 adenine nucleotide transporter BT1, chloroplastic/mitochondrial-like [Zingiber officinale]	-	-	-	-	GO:0005634//nucleus	-	-
MSTRG.18229	At4g14190	XP_042382444.1 taxid=94328 pentatricopeptide repeat-containing protein At4g14190, chloroplastic-like [Zingiber officinale]	-	-	-	-	GO:0005575//cellular_component;GO:0005622//intracellular anatomical structure;GO:0005737//cytoplasm;GO:0009507//chloroplast;GO:0009536//plastid;GO:0043226//organelle;GO:0043227//membrane-bounded organelle;GO:0043229//intracellular organelle;GO:0043231//intracellular membrane-bounded organelle	GO:0003674//molecular_function;GO:0003676//nucleic acid binding;GO:0003723//RNA binding;GO:0003824//catalytic activity;GO:0004518//nuclease activity;GO:0004519//endonuclease activity;GO:0005488//binding;GO:0016787//hydrolase activity;GO:0016788//hydrolase activity, acting on ester bonds;GO:0097159//organic cyclic compound binding;GO:1901363//heterocyclic compound binding	GO:0006139//nucleobase-containing compound metabolic process;GO:0006725//cellular aromatic compound metabolic process;GO:0006807//nitrogen compound metabolic process;GO:0008150//biological_process;GO:0008152//metabolic process;GO:0009451//RNA modification;GO:0009987//cellular process;GO:0016070//RNA metabolic process;GO:0034641//cellular nitrogen compound metabolic process;GO:0043170//macromolecu…
MSTRG.18230	--	-	-	-	-	-	-	-	-
MSTRG.18232	--	-	-	-	-	-	GO:0071595//Nem1-Spo7 phosphatase complex	-	GO:0035307//positive regulation of protein dephosphorylation
MSTRG.18233	--	-	-	-	-	-	GO:0016020//membrane	GO:0015267//channel activity	GO:0055085//transmembrane transport
MSTRG.18236	--	-	-	-	-	-	-	-	-
MSTRG.18237	--	-	-	-	-	-	-	-	-
MSTRG.18238	--	-	-	-	-	-	-	-	-
MSTRG.18241	--	-	-	-	-	-	-	-	GO:0001503//ossification
MSTRG.18243	CTN	XP_042421272.1 taxid=94328 cactin-like [Zingiber officinale]	-	-	-	-	GO:0005575//cellular_component;GO:0005622//intracellular anatomical structure;GO:0005634//nucleus;GO:0005654//nucleoplasm;GO:0005681//spliceosomal complex;GO:0005737//cytoplasm;GO:0005829//cytosol;GO:0016604//nuclear body;GO:0016607//nuclear speck;GO:0031974//membrane-enclosed lumen;GO:0031981//nuclear lumen;GO:0032991//protein-containing complex;GO:0043226//organelle;GO:0043227//membrane-bounded…	GO:0003674//molecular_function;GO:0003676//nucleic acid binding;GO:0003723//RNA binding;GO:0005488//binding;GO:0005515//protein binding;GO:0097159//organic cyclic compound binding;GO:1901363//heterocyclic compound binding	GO:0000003//reproduction;GO:0000375//RNA splicing, via transesterification reactions;GO:0000377//RNA splicing, via transesterification reactions with bulged adenosine as nucleophile;GO:0000398//mRNA splicing, via spliceosome;GO:0000578//embryonic axis specification;GO:0001654//eye development;GO:0001817//regulation of cytokine production;GO:0001818//negative regulation of cytokine production;GO:0…
MSTRG.18248	--	-	-	-	-	-	-	-	-
MSTRG.18254	--	-	-	-	-	-	-	-	-
MSTRG.18255	--	-	-	-	-	-	-	-	-
MSTRG.18256	--	XP_042404893.1 taxid=94328 uncharacterized protein LOC121995137, partial [Zingiber officinale]	-	-	-	-	-	-	-
MSTRG.18257	TY3B-G	XP_042467246.1 taxid=94328 uncharacterized protein LOC122050409 [Zingiber officinale]	-	-	-	-	-	-	GO:0015074//DNA integration
MSTRG.18264	--	-	-	-	-	-	-	-	-
MSTRG.18269	At1g07590	XP_042382464.1 taxid=94328 pentatricopeptide repeat-containing protein At1g07590, mitochondrial isoform X1 [Zingiber officinale]	-	-	-	-	GO:0005575//cellular_component;GO:0005622//intracellular anatomical structure;GO:0005737//cytoplasm;GO:0005739//mitochondrion;GO:0043226//organelle;GO:0043227//membrane-bounded organelle;GO:0043229//intracellular organelle;GO:0043231//intracellular membrane-bounded organelle	GO:0003674//molecular_function;GO:0003676//nucleic acid binding;GO:0003723//RNA binding;GO:0003824//catalytic activity;GO:0004518//nuclease activity;GO:0004519//endonuclease activity;GO:0005488//binding;GO:0016787//hydrolase activity;GO:0016788//hydrolase activity, acting on ester bonds;GO:0097159//organic cyclic compound binding;GO:1901363//heterocyclic compound binding	GO:0006139//nucleobase-containing compound metabolic process;GO:0006725//cellular aromatic compound metabolic process;GO:0006807//nitrogen compound metabolic process;GO:0008150//biological_process;GO:0008152//metabolic process;GO:0009451//RNA modification;GO:0009987//cellular process;GO:0010035//response to inorganic substance;GO:0010038//response to metal ion;GO:0016070//RNA metabolic process;GO…
MSTRG.18275	petC	XP_042420200.1 taxid=94328 cytochrome b6-f complex iron-sulfur subunit, chloroplastic-like isoform X3 [Zingiber officinale]	Metabolism;Metabolism	Global and overview maps;Energy metabolism	ko01100//Metabolic pathways;ko00195//Photosynthesis	K02636;K02636	GO:0016020//membrane;GO:0045275//respiratory chain complex III	GO:0008121//ubiquinol-cytochrome-c reductase activity;GO:0009055//electron transfer activity;GO:0050611//arsenate reductase (azurin) activity;GO:0051537//2 iron, 2 sulfur cluster binding	GO:0009060//aerobic respiration
MSTRG.18276	--	-	-	-	-	-	-	-	-
MSTRG.18277	RPS5	XP_042383958.1 taxid=94328 probable UDP-3-O-acyl-N-acetylglucosamine deacetylase 1, mitochondrial isoform X1 [Zingiber officinale]	Metabolism	Global and overview maps	ko01100//Metabolic pathways	K02535	GO:0015935//small ribosomal subunit;GO:0016020//membrane;GO:0019013//viral nucleocapsid	GO:0003677//DNA binding;GO:0003735//structural constituent of ribosome;GO:0003899//DNA-directed 5'-3' RNA polymerase activity;GO:0008759//UDP-3-O-[3-hydroxymyristoyl] N-acetylglucosamine deacetylase activity	GO:0006351//transcription, DNA-templated;GO:0006412//translation;GO:0009245//lipid A biosynthetic process
MSTRG.18279	NOV	XP_042382459.1 taxid=94328 protein NO VEIN [Zingiber officinale]	-	-	-	-	-	-	-
MSTRG.18285	--	-	-	-	-	-	-	-	-
MSTRG.18287	--	-	-	-	-	-	-	-	-
MSTRG.18294	--	-	-	-	-	-	-	-	-
MSTRG.18296	OR	KYP76939.1 taxid=3821 Copia protein [Cajanus cajan]	-	-	-	-	GO:0005575//cellular_component;GO:0005622//intracellular anatomical structure;GO:0005634//nucleus;GO:0005737//cytoplasm;GO:0043226//organelle;GO:0043227//membrane-bounded organelle;GO:0043229//intracellular organelle;GO:0043231//intracellular membrane-bounded organelle	GO:0005515//protein binding;GO:0005524//ATP binding;GO:0031072//heat shock protein binding;GO:0051082//unfolded protein binding	GO:0006457//protein folding;GO:0009408//response to heat
MSTRG.18302	--	-	-	-	-	-	-	GO:0016491//oxidoreductase activity	-
MSTRG.18308	--	-	-	-	-	-	-	GO:0004623//phospholipase A2 activity	GO:0006644//phospholipid metabolic process;GO:0050482//arachidonic acid secretion
MSTRG.18310	--	-	-	-	-	-	-	-	-
MSTRG.18314	--	KAH7667734.1 taxid=55571 Short transmembrane mitochondrial protein 1 [Dioscorea alata]	-	-	-	-	-	-	-
MSTRG.18315	ECA1	WOL11529.1 taxid=4628 transportin-1 [Canna indica]	Genetic Information Processing	Translation	ko03013//Nucleocytoplasmic transport	K18752	GO:0016020//membrane	GO:0005388//P-type calcium transporter activity;GO:0005524//ATP binding;GO:0016887//ATP hydrolysis activity	GO:0006816//calcium ion transport
MSTRG.18317	--	XP_042380350.1 taxid=94328 uncharacterized protein LOC121972782 [Zingiber officinale]	-	-	-	-	GO:0016592//mediator complex	GO:0003712//transcription coregulator activity	GO:0006357//regulation of transcription by RNA polymerase II
MSTRG.18318	RNR1	XP_042401864.1 taxid=94328 ribonucleoside-diphosphate reductase large subunit-like [Zingiber officinale]	Metabolism;Metabolism;Metabolism;Metabolism	Global and overview maps;Nucleotide metabolism;Metabolism of other amino acids;Nucleotide metabolism	ko01100//Metabolic pathways;ko00230//Purine metabolism;ko00480//Glutathione metabolism;ko00240//Pyrimidine metabolism	K10807;K10807;K10807;K10807	-	-	-
MSTRG.18320	--	XP_042398885.1 taxid=94328 laccase-6-like [Zingiber officinale]	-	-	-	-	-	-	GO:0007275//multicellular organism development
MSTRG.18321	--	-	-	-	-	-	-	-	-
MSTRG.18323	--	-	-	-	-	-	-	-	-
MSTRG.18332	--	-	-	-	-	-	-	-	-
MSTRG.18334	--	-	-	-	-	-	-	-	-
MSTRG.18335	--	-	-	-	-	-	-	GO:0003677//DNA binding;GO:0008270//zinc ion binding	-
MSTRG.18340	HMA1	XP_042384071.1 taxid=94328 probable cadmium/zinc-transporting ATPase HMA1, chloroplastic isoform X1 [Zingiber officinale]	-	-	-	-	GO:0005575//cellular_component;GO:0005622//intracellular anatomical structure;GO:0005737//cytoplasm;GO:0009507//chloroplast;GO:0009526//plastid envelope;GO:0009528//plastid inner membrane;GO:0009536//plastid;GO:0009706//chloroplast inner membrane;GO:0009941//chloroplast envelope;GO:0016020//membrane;GO:0016021//integral component of membrane;GO:0019866//organelle inner membrane;GO:0031004//potass…	GO:0000166//nucleotide binding;GO:0003674//molecular_function;GO:0003824//catalytic activity;GO:0005215//transporter activity;GO:0005375//copper ion transmembrane transporter activity;GO:0005385//zinc ion transmembrane transporter activity;GO:0005388//P-type calcium transporter activity;GO:0005488//binding;GO:0005524//ATP binding;GO:0008324//cation transmembrane transporter activity;GO:0008551//P…	GO:0000041//transition metal ion transport;GO:0006564//L-serine biosynthetic process;GO:0006810//transport;GO:0006811//ion transport;GO:0006812//cation transport;GO:0006813//potassium ion transport;GO:0006816//calcium ion transport;GO:0006825//copper ion transport;GO:0006829//zinc ion transport;GO:0006873//cellular ion homeostasis;GO:0006875//cellular metal ion homeostasis;GO:0006878//cellular co…
MSTRG.18353	--	-	-	-	-	-	-	-	-
MSTRG.18356	--	-	-	-	-	-	-	-	-
MSTRG.18364	--	-	-	-	-	-	-	GO:0016757//glycosyltransferase activity	GO:0009058//biosynthetic process
MSTRG.18365	--	XP_042436911.1 taxid=94328 uncharacterized protein LOC122022863 [Zingiber officinale]	-	-	-	-	-	-	-
MSTRG.18366	--	XP_042467246.1 taxid=94328 uncharacterized protein LOC122050409 [Zingiber officinale]	-	-	-	-	-	-	GO:0015074//DNA integration
MSTRG.18367	--	-	-	-	-	-	-	-	-
MSTRG.18370	--	XP_042456358.1 taxid=94328 probable vacuolar amino acid transporter YPQ1 [Zingiber officinale]	-	-	-	-	-	-	-
MSTRG.18372	Os02g0137500	KAE8688224.1 taxid=106335 Histone acetyltransferase HAC5 [Hibiscus syriacus]	-	-	-	-	GO:0005576//extracellular region	GO:0004402//histone acetyltransferase activity;GO:0008270//zinc ion binding	GO:0006355//regulation of transcription, DNA-templated;GO:0042742//defense response to bacterium
MSTRG.18374	--	-	-	-	-	-	-	-	-
MSTRG.18375	--	-	Genetic Information Processing	Transcription	ko03020//RNA polymerase	K03023	-	-	-
MSTRG.1838	CCAMK	XP_042420573.1 taxid=94328 calcium and calcium/calmodulin-dependent serine/threonine-protein kinase-like isoform X1 [Zingiber officinale]	Organismal Systems	Environmental adaptation	ko04626//Plant-pathogen interaction	K13412	-	GO:0005509//calcium ion binding	-
MSTRG.18386	--	-	-	-	-	-	-	-	-
MSTRG.18389	--	-	-	-	-	-	-	-	-
MSTRG.18390	--	-	-	-	-	-	GO:0005576//extracellular region	-	-
MSTRG.18419	--	-	-	-	-	-	-	-	-
MSTRG.18420	--	-	-	-	-	-	-	-	-
MSTRG.18423	AMPD	XP_042429134.1 taxid=94328 probable AMP deaminase [Zingiber officinale]	Metabolism;Metabolism;Metabolism	Global and overview maps;Global and overview maps;Nucleotide metabolism	ko01100//Metabolic pathways;ko01110//Biosynthesis of secondary metabolites;ko00230//Purine metabolism	K01490;K01490;K01490	-	GO:0003876//AMP deaminase activity;GO:0004000//adenosine deaminase activity;GO:0019239//deaminase activity	GO:0032264//IMP salvage;GO:0043101//purine-containing compound salvage
MSTRG.18426	--	-	-	-	-	-	-	GO:0003676//nucleic acid binding;GO:0008270//zinc ion binding	-
MSTRG.18436	--	GEV57771.1 taxid=118510 putative reverse transcriptase domain-containing protein [Tanacetum cinerariifolium]	-	-	-	-	-	-	-
MSTRG.18437	--	XP_042460120.1 taxid=94328 transitional endoplasmic reticulum ATPase homolog 2-like [Zingiber officinale]	-	-	-	-	-	GO:0003676//nucleic acid binding;GO:0008270//zinc ion binding	-
MSTRG.18442	--	-	-	-	-	-	-	-	-
MSTRG.18458	--	-	-	-	-	-	-	-	-
MSTRG.18462	--	-	-	-	-	-	-	-	-
MSTRG.18467	MTP4	XP_042446067.1 taxid=94328 metal tolerance protein 4-like [Zingiber officinale]	-	-	-	-	GO:0000325//plant-type vacuole;GO:0005575//cellular_component;GO:0005622//intracellular anatomical structure;GO:0005737//cytoplasm;GO:0005773//vacuole;GO:0005774//vacuolar membrane;GO:0009705//plant-type vacuole membrane;GO:0016020//membrane;GO:0016021//integral component of membrane;GO:0031090//organelle membrane;GO:0031224//intrinsic component of membrane;GO:0035618//root hair;GO:0042995//cell …	GO:0003674//molecular_function;GO:0005215//transporter activity;GO:0005384//manganese ion transmembrane transporter activity;GO:0008324//cation transmembrane transporter activity;GO:0015075//ion transmembrane transporter activity;GO:0015318//inorganic molecular entity transmembrane transporter activity;GO:0015562//efflux transmembrane transporter activity;GO:0022857//transmembrane transporter act…	GO:0000003//reproduction;GO:0000041//transition metal ion transport;GO:0003006//developmental process involved in reproduction;GO:0006810//transport;GO:0006811//ion transport;GO:0006812//cation transport;GO:0006828//manganese ion transport;GO:0007275//multicellular organism development;GO:0008150//biological_process;GO:0009791//post-embryonic development;GO:0009845//seed germination;GO:0010154//f…
MSTRG.18468	--	-	-	-	-	-	-	-	-
MSTRG.18476	--	-	-	-	-	-	-	-	-
MSTRG.18478	--	-	-	-	-	-	-	-	-
MSTRG.18485	TMEM258	XP_042378860.1 taxid=94328 transmembrane protein 258-like [Zingiber officinale]	-	-	-	-	GO:0034998//oligosaccharyltransferase I complex	-	GO:0006487//protein N-linked glycosylation
MSTRG.18487	--	-	-	-	-	-	GO:0016020//membrane	GO:0005388//P-type calcium transporter activity;GO:0005524//ATP binding;GO:0016887//ATP hydrolysis activity	GO:0006816//calcium ion transport
MSTRG.18497	--	-	-	-	-	-	-	GO:0031071//cysteine desulfurase activity	GO:0016226//iron-sulfur cluster assembly
MSTRG.18501	--	-	-	-	-	-	-	-	-
MSTRG.18504	--	KAG6509562.1 taxid=94328 hypothetical protein ZIOFF_027562 [Zingiber officinale]	-	-	-	-	-	-	-
MSTRG.18509	--	KAG6493835.1 taxid=94328 hypothetical protein ZIOFF_048838 [Zingiber officinale]	-	-	-	-	-	-	-
MSTRG.18516	--	-	-	-	-	-	GO:0005789//endoplasmic reticulum membrane	-	GO:0006886//intracellular protein transport
MSTRG.18520	--	-	-	-	-	-	-	-	-
MSTRG.18523	--	-	-	-	-	-	-	-	-
MSTRG.18528	--	KAJ4714061.1 taxid=155640 ORFIII-like polyprotein [Melia azedarach]	-	-	-	-	GO:0030127//COPII vesicle coat	GO:0008270//zinc ion binding	GO:0006886//intracellular protein transport;GO:0006888//endoplasmic reticulum to Golgi vesicle-mediated transport
MSTRG.18566	--	-	-	-	-	-	-	-	-
MSTRG.1863	--	-	-	-	-	-	-	-	-
MSTRG.18631	--	-	-	-	-	-	-	-	-
MSTRG.18656	--	XP_042383817.1 taxid=94328 uncharacterized protein LOC121975942 [Zingiber officinale]	-	-	-	-	GO:0009360//DNA polymerase III complex	GO:0003677//DNA binding;GO:0003700//DNA-binding transcription factor activity;GO:0003887//DNA-directed DNA polymerase activity;GO:0016972//thiol oxidase activity	GO:0006260//DNA replication;GO:0006355//regulation of transcription, DNA-templated
MSTRG.18679	At4g16580	XP_042379076.1 taxid=94328 probable protein phosphatase 2C 55 isoform X3 [Zingiber officinale]	-	-	-	-	GO:0033644//host cell membrane;GO:0055036//virion membrane	GO:0015078//proton transmembrane transporter activity	GO:1902600//proton transmembrane transport
MSTRG.18705	--	CAA0810159.1 taxid=68872 Unknown protein, partial [Striga hermonthica]	-	-	-	-	GO:0005576//extracellular region	GO:0008200//ion channel inhibitor activity;GO:0019871//sodium channel inhibitor activity	-
MSTRG.18761	--	KAG6515154.1 taxid=94328 hypothetical protein ZIOFF_025539 [Zingiber officinale]	-	-	-	-	GO:0005575//cellular_component;GO:0005576//extracellular region	GO:0003674//molecular_function;GO:0004857//enzyme inhibitor activity;GO:0030234//enzyme regulator activity;GO:0098772//molecular function regulator	GO:0008150//biological_process;GO:0043086//negative regulation of catalytic activity;GO:0044092//negative regulation of molecular function;GO:0050790//regulation of catalytic activity;GO:0065007//biological regulation;GO:0065009//regulation of molecular function
MSTRG.18762	--	KAG6515154.1 taxid=94328 hypothetical protein ZIOFF_025539 [Zingiber officinale]	-	-	-	-	-	GO:0004857//enzyme inhibitor activity	-
MSTRG.18917	RPP8L2	WOK91871.1 taxid=4628 disease resistance protein RGA1 [Canna indica]	-	-	-	-	-	-	-
MSTRG.1894	--	-	-	-	-	-	-	-	-
MSTRG.18956	MORC6	XP_042377392.1 taxid=94328 protein MICRORCHIDIA 6-like isoform X1 [Zingiber officinale]	-	-	-	-	-	-	-
MSTRG.18973	RGA2	XP_042383549.1 taxid=94328 putative disease resistance protein RGA3 [Zingiber officinale]	-	-	-	-	GO:0016020//membrane	GO:0016887//ATP hydrolysis activity;GO:0043531//ADP binding	GO:0043571//maintenance of CRISPR repeat elements;GO:0048193//Golgi vesicle transport
MSTRG.19006	DEK2	XP_042383397.1 taxid=94328 titin homolog isoform X1 [Zingiber officinale]	-	-	-	-	-	-	-
MSTRG.19007	--	XP_042383397.1 taxid=94328 titin homolog isoform X1 [Zingiber officinale]	-	-	-	-	-	-	-
MSTRG.19008	NUB1	XP_042377344.1 taxid=94328 NEDD8 ultimate buster 1-like [Zingiber officinale]	-	-	-	-	GO:0009379//Holliday junction helicase complex	GO:0003678//DNA helicase activity;GO:0005515//protein binding;GO:0009378//four-way junction helicase activity	GO:0006281//DNA repair;GO:0006289//nucleotide-excision repair;GO:0006310//DNA recombination
MSTRG.19046	At3g59040	XP_042374233.1 taxid=94328 pentatricopeptide repeat-containing protein At3g59040-like isoform X2 [Zingiber officinale]	-	-	-	-	-	GO:0019120//hydrolase activity, acting on acid halide bonds, in C-halide compounds	-
MSTRG.19076	--	-	-	-	-	-	GO:0005737//cytoplasm	GO:0004668//protein-arginine deiminase activity;GO:0005509//calcium ion binding	-
MSTRG.19085	--	-	-	-	-	-	GO:0030130//clathrin coat of trans-Golgi network vesicle;GO:0030132//clathrin coat of coated pit	GO:0005198//structural molecule activity	GO:0006886//intracellular protein transport;GO:0016192//vesicle-mediated transport
MSTRG.19090	TOM3	XP_042388144.1 taxid=94328 tobamovirus multiplication protein 3-like [Zingiber officinale]	-	-	-	-	-	-	-
MSTRG.19092	RABH1B	XP_042457087.1 taxid=94328 ras-related protein RABH1b-like [Zingiber officinale]	-	-	-	-	GO:0005737//cytoplasm;GO:0016020//membrane	GO:0003924//GTPase activity;GO:0005525//GTP binding;GO:0015093//ferrous iron transmembrane transporter activity;GO:0043022//ribosome binding	GO:0006826//iron ion transport;GO:0042254//ribosome biogenesis
MSTRG.19099	--	-	-	-	-	-	-	-	-
MSTRG.19117	--	URD99700.1 taxid=320322 Remorin, C-terminal region [Musa troglodytarum]	-	-	-	-	GO:0005680//anaphase-promoting complex;GO:0019013//viral nucleocapsid	GO:0003723//RNA binding	GO:0009415//response to water
MSTRG.19148	--	-	-	-	-	-	-	-	-
MSTRG.19214	--	-	-	-	-	-	-	-	-
MSTRG.19242	--	XP_042456973.1 taxid=94328 E3 ubiquitin protein ligase RIN2-like [Zingiber officinale]	Genetic Information Processing	Folding, sorting and degradation	ko04141//Protein processing in endoplasmic reticulum	K10636	-	-	-
MSTRG.19261	--	-	-	-	-	-	-	-	-
MSTRG.19263	--	XP_042466055.1 taxid=94328 BRCA1-associated protein-like [Zingiber officinale]	-	-	-	-	-	-	-
MSTRG.19267	--	-	-	-	-	-	-	-	GO:0042742//defense response to bacterium
MSTRG.19270	--	XP_042450159.1 taxid=94328 uncharacterized protein LOC122034864 [Zingiber officinale]	-	-	-	-	GO:0016020//membrane	-	GO:0000910//cytokinesis;GO:0051301//cell division
MSTRG.19297	--	XP_057465729.1 taxid=165200 protein FAR1-RELATED SEQUENCE 5-like [Actinidia eriantha]	-	-	-	-	-	-	-
MSTRG.19305	--	KAG5222811.1 taxid=1278906 ATP-dependent helicase/nuclease [Salix suchowensis]	-	-	-	-	-	GO:0003989//acetyl-CoA carboxylase activity;GO:0004658//propionyl-CoA carboxylase activity	-
MSTRG.19345	--	XP_002452078.1 taxid=4558 MACPF domain-containing protein At1g14780 [Sorghum bicolor]	-	-	-	-	-	-	-
MSTRG.19369	PTB	XP_042439354.1 taxid=94328 polypyrimidine tract-binding protein homolog 1-like isoform X3 [Zingiber officinale]	-	-	-	-	-	GO:0003723//RNA binding	GO:0008380//RNA splicing
MSTRG.19461	PDF1A	XP_042392506.1 taxid=94328 peptide deformylase 1A, chloroplastic/mitochondrial-like [Zingiber officinale]	-	-	-	-	GO:0005575//cellular_component;GO:0005618//cell wall;GO:0005622//intracellular anatomical structure;GO:0005737//cytoplasm;GO:0005739//mitochondrion;GO:0009505//plant-type cell wall;GO:0009507//chloroplast;GO:0009532//plastid stroma;GO:0009536//plastid;GO:0009570//chloroplast stroma;GO:0030312//external encapsulating structure;GO:0043226//organelle;GO:0043227//membrane-bounded organelle;GO:0043229…	GO:0003674//molecular_function;GO:0003824//catalytic activity;GO:0005488//binding;GO:0016787//hydrolase activity;GO:0016810//hydrolase activity, acting on carbon-nitrogen (but not peptide) bonds;GO:0016811//hydrolase activity, acting on carbon-nitrogen (but not peptide) bonds, in linear amides;GO:0042586//peptide deformylase activity;GO:0043167//ion binding;GO:0043169//cation binding;GO:0046872//…	GO:0006412//translation;GO:0006464//cellular protein modification process;GO:0006518//peptide metabolic process;GO:0006807//nitrogen compound metabolic process;GO:0008150//biological_process;GO:0008152//metabolic process;GO:0008284//positive regulation of cell population proliferation;GO:0009058//biosynthetic process;GO:0009059//macromolecule biosynthetic process;GO:0009987//cellular process;GO:0…
MSTRG.19486	--	XP_027190473.1 taxid=3827 uncharacterized protein LOC101503627 [Cicer arietinum]	-	-	-	-	-	-	-
MSTRG.19487	--	XP_004494510.1 taxid=3827 uncharacterized protein LOC101499970 isoform X1 [Cicer arietinum]	-	-	-	-	-	-	-
MSTRG.19503	--	XP_042449174.1 taxid=94328 L10-interacting MYB domain-containing protein-like [Zingiber officinale]	-	-	-	-	-	-	-
MSTRG.19511	At5g45920	XP_042389012.1 taxid=94328 GDSL esterase/lipase At5g45920-like [Zingiber officinale]	-	-	-	-	-	GO:0016788//hydrolase activity, acting on ester bonds	-
MSTRG.19517	--	-	-	-	-	-	-	-	-
MSTRG.19551	--	-	-	-	-	-	-	-	-
MSTRG.19552	--	-	-	-	-	-	-	-	-
MSTRG.19553	--	KAG6509288.1 taxid=94328 hypothetical protein ZIOFF_034681 [Zingiber officinale]	-	-	-	-	GO:0005576//extracellular region	-	GO:0042742//defense response to bacterium;GO:0071468//cellular response to acidic pH
MSTRG.19557	CSLC6	XP_042427959.1 taxid=94328 probable xyloglucan glycosyltransferase 6 isoform X1 [Zingiber officinale]	-	-	-	-	-	GO:0008375//acetylglucosaminyltransferase activity;GO:0016759//cellulose synthase activity;GO:0035438//cyclic-di-GMP binding	GO:0006011//UDP-glucose metabolic process;GO:0030244//cellulose biosynthetic process;GO:0042710//biofilm formation
MSTRG.19559	--	-	-	-	-	-	-	-	-
MSTRG.19560	--	-	-	-	-	-	-	-	-
MSTRG.19568	--	-	-	-	-	-	-	-	-
MSTRG.19573	--	-	-	-	-	-	-	-	-
MSTRG.19586	--	KAJ4750699.1 taxid=906938 Acetyl-CoA decarbonylase/synthase complex subunit alpha 1 [Rhynchospora pubera]	-	-	-	-	-	-	-
MSTRG.19589	--	XP_042411047.1 taxid=94328 RNA polymerase II C-terminal domain phosphatase-like 2 isoform X1 [Zingiber officinale]	-	-	-	-	GO:0005737//cytoplasm	GO:0003676//nucleic acid binding;GO:0003723//RNA binding;GO:0008270//zinc ion binding	GO:0015031//protein transport
MSTRG.19605	--	XP_042453440.1 taxid=94328 septin and tuftelin-interacting protein 1 homolog 1-like [Zingiber officinale]	-	-	-	-	-	GO:0016788//hydrolase activity, acting on ester bonds	-
MSTRG.19606	--	-	-	-	-	-	GO:0016020//membrane	-	-
MSTRG.19607	BIG1	XP_042373657.1 taxid=94328 brefeldin A-inhibited guanine nucleotide-exchange protein 1-like isoform X1 [Zingiber officinale]	Cellular Processes	Transport and catabolism	ko04144//Endocytosis	K18442	-	GO:0003978//UDP-glucose 4-epimerase activity;GO:0016757//glycosyltransferase activity	GO:0005975//carbohydrate metabolic process;GO:0006012//galactose metabolic process
MSTRG.19609	--	XP_042388452.1 taxid=94328 uncharacterized protein LOC121980468 isoform X1 [Zingiber officinale]	-	-	-	-	-	-	GO:0015074//DNA integration
MSTRG.19615	--	-	-	-	-	-	-	-	-
MSTRG.19616	--	-	-	-	-	-	-	-	-
MSTRG.19618	--	-	-	-	-	-	-	-	-
MSTRG.19619	--	-	-	-	-	-	-	-	-
MSTRG.19626	--	-	-	-	-	-	-	-	-
MSTRG.19628	--	XP_042439200.1 taxid=94328 uncharacterized protein LOC122024611 [Zingiber officinale]	-	-	-	-	-	-	-
MSTRG.19633	CAND1	XP_042378801.1 taxid=94328 cullin-associated NEDD8-dissociated protein 1 [Zingiber officinale]	-	-	-	-	GO:0000151//ubiquitin ligase complex;GO:0005575//cellular_component;GO:0005618//cell wall;GO:0005622//intracellular anatomical structure;GO:0005634//nucleus;GO:0005737//cytoplasm;GO:0005829//cytosol;GO:0005886//plasma membrane;GO:0016020//membrane;GO:0030117//membrane coat;GO:0030312//external encapsulating structure;GO:0032991//protein-containing complex;GO:0043226//organelle;GO:0043227//membran…	GO:0005515//protein binding	GO:0000003//reproduction;GO:0003002//regionalization;GO:0003006//developmental process involved in reproduction;GO:0006139//nucleobase-containing compound metabolic process;GO:0006351//transcription, DNA-templated;GO:0006355//regulation of transcription, DNA-templated;GO:0006464//cellular protein modification process;GO:0006629//lipid metabolic process;GO:0006725//cellular aromatic compound metab…
MSTRG.19636	--	-	-	-	-	-	-	-	-
MSTRG.19642	--	-	-	-	-	-	-	-	-
MSTRG.19643	--	-	-	-	-	-	-	-	-
MSTRG.19659	--	-	-	-	-	-	-	-	-
MSTRG.19667	--	KAH7665130.1 taxid=55571 Heat shock protein DnaJ cysteine-rich domain-containing protein [Dioscorea alata]	-	-	-	-	-	-	-
MSTRG.19676	HIT4	KAG1342435.1 taxid=13894 protein HEAT INTOLERANT 4 [Cocos nucifera]	-	-	-	-	-	-	-
MSTRG.19683	--	XP_042453440.1 taxid=94328 septin and tuftelin-interacting protein 1 homolog 1-like [Zingiber officinale]	Metabolism;Metabolism	Global and overview maps;Amino acid metabolism	ko01100//Metabolic pathways;ko00330//Arginine and proline metabolism	K12251;K12251	-	GO:0016788//hydrolase activity, acting on ester bonds	-
MSTRG.19694	--	-	-	-	-	-	-	-	-
MSTRG.19695	--	-	-	-	-	-	-	-	-
MSTRG.19696	--	KAG5254965.1 taxid=1278906 embryo defective [Salix suchowensis]	-	-	-	-	-	GO:0005524//ATP binding;GO:0015446//ATPase-coupled arsenite transmembrane transporter activity;GO:0016887//ATP hydrolysis activity	-
MSTRG.19705	ASA1	XP_042457840.1 taxid=94328 anthranilate synthase alpha subunit 1, chloroplastic-like [Zingiber officinale]	Metabolism;Metabolism;Metabolism;Metabolism	Global and overview maps;Global and overview maps;Global and overview maps;Amino acid metabolism	ko01100//Metabolic pathways;ko01110//Biosynthesis of secondary metabolites;ko01230//Biosynthesis of amino acids;ko00400//Phenylalanine, tyrosine and tryptophan biosynthesis	K01657;K01657;K01657;K01657	GO:0005575//cellular_component;GO:0005622//intracellular anatomical structure;GO:0005737//cytoplasm;GO:0005950//anthranilate synthase complex;GO:0009507//chloroplast;GO:0009536//plastid;GO:0032991//protein-containing complex;GO:0043226//organelle;GO:0043227//membrane-bounded organelle;GO:0043229//intracellular organelle;GO:0043231//intracellular membrane-bounded organelle;GO:1902494//catalytic co…	GO:0003674//molecular_function;GO:0003824//catalytic activity;GO:0004049//anthranilate synthase activity;GO:0008909//isochorismate synthase activity;GO:0016829//lyase activity;GO:0016830//carbon-carbon lyase activity;GO:0016833//oxo-acid-lyase activity;GO:0046820//4-amino-4-deoxychorismate synthase activity	GO:0000162//tryptophan biosynthetic process;GO:0006082//organic acid metabolic process;GO:0006520//cellular amino acid metabolic process;GO:0006568//tryptophan metabolic process;GO:0006576//cellular biogenic amine metabolic process;GO:0006586//indolalkylamine metabolic process;GO:0006725//cellular aromatic compound metabolic process;GO:0006807//nitrogen compound metabolic process;GO:0008150//biol…
MSTRG.19709	SRL2	KYP55004.1 taxid=3821 Transposon Ty3-I Gag-Pol polyprotein [Cajanus cajan]	-	-	-	-	-	-	GO:0015074//DNA integration
MSTRG.19711	--	-	-	-	-	-	-	-	-
MSTRG.19714	--	-	-	-	-	-	-	-	-
MSTRG.19719	--	-	-	-	-	-	-	-	-
MSTRG.19720	--	-	-	-	-	-	-	-	-
MSTRG.19724	--	-	-	-	-	-	-	-	-
MSTRG.19726	--	-	-	-	-	-	-	-	-
MSTRG.19742	--	-	-	-	-	-	-	-	-
MSTRG.19743	--	-	-	-	-	-	-	-	-
MSTRG.19744	--	-	-	-	-	-	-	-	-
MSTRG.19745	--	-	-	-	-	-	-	-	-
MSTRG.19746	pol	URM60731.1 taxid=4068 ZF-HD family protein [Gymnema sylvestre]	-	-	-	-	GO:0005789//endoplasmic reticulum membrane	GO:0005515//protein binding;GO:0008083//growth factor activity	GO:0015031//protein transport;GO:0015074//DNA integration
MSTRG.19748	--	-	-	-	-	-	-	-	-
MSTRG.19751	--	-	-	-	-	-	-	-	-
MSTRG.19763	--	-	-	-	-	-	-	-	-
MSTRG.19774	--	-	-	-	-	-	-	-	-
MSTRG.19782	--	XP_042472514.1 taxid=94328 uncharacterized protein LOC122055204 [Zingiber officinale]	-	-	-	-	-	-	-
MSTRG.19786	--	-	-	-	-	-	-	-	-
MSTRG.19787	CBR1	XP_042469080.1 taxid=94328 NADH--cytochrome b5 reductase 1-like [Zingiber officinale]	Metabolism	Carbohydrate metabolism	ko00520//Amino sugar and nucleotide sugar metabolism	K00326	GO:0005575//cellular_component;GO:0005618//cell wall;GO:0005622//intracellular anatomical structure;GO:0005634//nucleus;GO:0005737//cytoplasm;GO:0005739//mitochondrion;GO:0005740//mitochondrial envelope;GO:0005741//mitochondrial outer membrane;GO:0005783//endoplasmic reticulum;GO:0005789//endoplasmic reticulum membrane;GO:0005886//plasma membrane;GO:0009505//plant-type cell wall;GO:0012505//endom…	GO:0000166//nucleotide binding;GO:0003674//molecular_function;GO:0003824//catalytic activity;GO:0004128//cytochrome-b5 reductase activity, acting on NAD(P)H;GO:0005488//binding;GO:0016491//oxidoreductase activity;GO:0016651//oxidoreductase activity, acting on NAD(P)H;GO:0016653//oxidoreductase activity, acting on NAD(P)H, heme protein as acceptor;GO:0036094//small molecule binding;GO:0043167//ion…	GO:0002097//tRNA wobble base modification;GO:0002098//tRNA wobble uridine modification;GO:0006091//generation of precursor metabolites and energy;GO:0006139//nucleobase-containing compound metabolic process;GO:0006396//RNA processing;GO:0006399//tRNA metabolic process;GO:0006400//tRNA modification;GO:0006725//cellular aromatic compound metabolic process;GO:0006807//nitrogen compound metabolic pro…
MSTRG.19788	--	-	-	-	-	-	-	-	-
MSTRG.19789	pol	URM60731.1 taxid=4068 ZF-HD family protein [Gymnema sylvestre]	-	-	-	-	-	-	GO:0015074//DNA integration
MSTRG.19794	--	-	-	-	-	-	-	-	-
MSTRG.19795	--	-	-	-	-	-	-	-	-
MSTRG.19796	--	-	-	-	-	-	-	GO:0003677//DNA binding	-
MSTRG.19808	--	XP_020097145.1 taxid=4615 uncharacterized protein LOC109716224 [Ananas comosus]	-	-	-	-	-	-	-
MSTRG.19814	--	-	-	-	-	-	-	-	-
MSTRG.19819	--	-	-	-	-	-	-	GO:0008253//5'-nucleotidase activity;GO:0008254//3'-nucleotidase activity	-
MSTRG.19830	H0410G08.11	XP_042463066.1 taxid=94328 double-strand break repair protein MRE11-like isoform X2 [Zingiber officinale]	Genetic Information Processing;Genetic Information Processing	Replication and repair;Replication and repair	ko03440//Homologous recombination;ko03450//Non-homologous end-joining	K10865;K10865	GO:0000228//nuclear chromosome;GO:0000785//chromatin;GO:0000791//euchromatin;GO:0000793//condensed chromosome;GO:0000794//condensed nuclear chromosome;GO:0000795//synaptonemal complex;GO:0005575//cellular_component;GO:0005622//intracellular anatomical structure;GO:0005634//nucleus;GO:0005694//chromosome;GO:0030870//Mre11 complex;GO:0031974//membrane-enclosed lumen;GO:0031981//nuclear lumen;GO:003…	GO:0003674//molecular_function;GO:0003824//catalytic activity;GO:0004518//nuclease activity;GO:0004519//endonuclease activity;GO:0004527//exonuclease activity;GO:0005488//binding;GO:0008408//3'-5' exonuclease activity;GO:0016787//hydrolase activity;GO:0016788//hydrolase activity, acting on ester bonds;GO:0030145//manganese ion binding;GO:0043167//ion binding;GO:0043169//cation binding;GO:0046872/…	GO:0000003//reproduction;GO:0006139//nucleobase-containing compound metabolic process;GO:0006259//DNA metabolic process;GO:0006260//DNA replication;GO:0006281//DNA repair;GO:0006302//double-strand break repair;GO:0006303//double-strand break repair via nonhomologous end joining;GO:0006310//DNA recombination;GO:0006725//cellular aromatic compound metabolic process;GO:0006807//nitrogen compound met…
MSTRG.19834	--	XP_042469132.1 taxid=94328 uncharacterized protein LOC122051883 isoform X1 [Zingiber officinale]	-	-	-	-	-	-	-
MSTRG.19840	--	-	-	-	-	-	-	-	-
MSTRG.19841	--	-	-	-	-	-	-	-	-
MSTRG.19848	--	-	-	-	-	-	-	-	-
MSTRG.19914	--	-	-	-	-	-	-	GO:0000287//magnesium ion binding;GO:0004016//adenylate cyclase activity;GO:0016491//oxidoreductase activity	GO:0006171//cAMP biosynthetic process;GO:0008203//cholesterol metabolic process
MSTRG.19965	--	-	-	-	-	-	-	-	-
MSTRG.1997	CAD2	XP_042445734.1 taxid=94328 phenylacetaldehyde reductase-like [Zingiber officinale]	-	-	-	-	-	GO:0016757//glycosyltransferase activity	GO:0005975//carbohydrate metabolic process
MSTRG.19972	--	XP_042465948.1 taxid=94328 M protein, serotype 24-like [Zingiber officinale]	-	-	-	-	GO:0039679//viral occlusion body;GO:0042729//DASH complex;GO:0072686//mitotic spindle	GO:0003700//DNA-binding transcription factor activity;GO:0005524//ATP binding;GO:0008270//zinc ion binding;GO:0043565//sequence-specific DNA binding	GO:0006355//regulation of transcription, DNA-templated;GO:0007059//chromosome segregation;GO:0008608//attachment of spindle microtubules to kinetochore;GO:0030261//chromosome condensation
MSTRG.19974	--	-	-	-	-	-	-	-	-
MSTRG.20003	--	KAG6528605.1 taxid=94328 hypothetical protein ZIOFF_010784 [Zingiber officinale]	-	-	-	-	GO:0005634//nucleus	GO:0003677//DNA binding;GO:0004879//nuclear receptor activity;GO:0005496//steroid binding	GO:0006355//regulation of transcription, DNA-templated;GO:0030521//androgen receptor signaling pathway
MSTRG.20025	--	KAJ7979380.1 taxid=32244 Retrovirus-related Pol polyprotein LINE-1 [Quillaja saponaria]	-	-	-	-	-	-	-
MSTRG.20189	--	-	-	-	-	-	-	-	-
MSTRG.2019	--	XP_042452373.1 taxid=94328 probable E3 ubiquitin-protein ligase ARI2 isoform X2 [Zingiber officinale]	-	-	-	-	-	-	-
MSTRG.20203	LTI6B	XP_042398254.1 taxid=94328 hydrophobic protein LTI6B [Zingiber officinale]	-	-	-	-	GO:0016020//membrane	-	-
MSTRG.20204	--	XP_042465903.1 taxid=94328 uncharacterized protein LOC122048400 [Zingiber officinale]	-	-	-	-	-	-	-
MSTRG.20222	--	KAK4394331.1 taxid=2727404 Taxoid 7-beta-hydroxylase [Sesamum angolense]	-	-	-	-	-	GO:0005515//protein binding	-
MSTRG.20238	--	KAG6528367.1 taxid=94328 hypothetical protein ZIOFF_010521 [Zingiber officinale]	-	-	-	-	GO:0016020//membrane	-	-
MSTRG.20272	--	XP_009414070.2 taxid=214697 protein FLX-like 3 [Musa acuminata AAA Group]	-	-	-	-	-	-	GO:0016032//viral process
MSTRG.20295	RPL39A	RLN09073.1 taxid=4540 60S ribosomal protein L39 [Panicum miliaceum]	Genetic Information Processing	Translation	ko03010//Ribosome	K02924	GO:0005575//cellular_component;GO:0005622//intracellular anatomical structure;GO:0005737//cytoplasm;GO:0005840//ribosome;GO:0032991//protein-containing complex;GO:0043226//organelle;GO:0043228//non-membrane-bounded organelle;GO:0043229//intracellular organelle;GO:0043232//intracellular non-membrane-bounded organelle;GO:1990904//ribonucleoprotein complex	GO:0001664//G protein-coupled receptor binding;GO:0003674//molecular_function;GO:0003735//structural constituent of ribosome;GO:0005198//structural molecule activity	GO:0006412//translation;GO:0006518//peptide metabolic process;GO:0006807//nitrogen compound metabolic process;GO:0008150//biological_process;GO:0008152//metabolic process;GO:0009058//biosynthetic process;GO:0009059//macromolecule biosynthetic process;GO:0009987//cellular process;GO:0010467//gene expression;GO:0019538//protein metabolic process;GO:0034641//cellular nitrogen compound metabolic proc…
MSTRG.20299	--	-	-	-	-	-	-	-	-
MSTRG.20300	--	-	-	-	-	-	GO:0030479//actin cortical patch	-	GO:0051016//barbed-end actin filament capping
MSTRG.20326	--	XP_042452172.1 taxid=94328 transmembrane 9 superfamily member 7-like [Zingiber officinale]	-	-	-	-	GO:0005576//extracellular region;GO:0016020//membrane	GO:0030550//acetylcholine receptor inhibitor activity	-
MSTRG.20340	Os05g0150900	XP_042388947.1 taxid=94328 histidine--tRNA ligase, cytoplasmic-like [Zingiber officinale]	Genetic Information Processing	Translation	ko00970//Aminoacyl-tRNA biosynthesis	K01892	GO:0005575//cellular_component;GO:0005622//intracellular anatomical structure;GO:0005737//cytoplasm;GO:0005739//mitochondrion;GO:0005829//cytosol;GO:0043226//organelle;GO:0043227//membrane-bounded organelle;GO:0043229//intracellular organelle;GO:0043231//intracellular membrane-bounded organelle	GO:0000166//nucleotide binding;GO:0003674//molecular_function;GO:0003824//catalytic activity;GO:0004812//aminoacyl-tRNA ligase activity;GO:0004821//histidine-tRNA ligase activity;GO:0005488//binding;GO:0005524//ATP binding;GO:0016874//ligase activity;GO:0016875//ligase activity, forming carbon-oxygen bonds;GO:0017076//purine nucleotide binding;GO:0030554//adenyl nucleotide binding;GO:0032553//rib…	GO:0006082//organic acid metabolic process;GO:0006139//nucleobase-containing compound metabolic process;GO:0006399//tRNA metabolic process;GO:0006412//translation;GO:0006418//tRNA aminoacylation for protein translation;GO:0006427//histidyl-tRNA aminoacylation;GO:0006518//peptide metabolic process;GO:0006520//cellular amino acid metabolic process;GO:0006725//cellular aromatic compound metabolic pr…
MSTRG.20361	--	XP_042447624.1 taxid=94328 ribonuclease Y-like [Zingiber officinale]	Genetic Information Processing	Translation	ko03015//mRNA surveillance pathway	K13917	GO:0005876//spindle microtubule;GO:0042729//DASH complex	GO:0005524//ATP binding	GO:0007059//chromosome segregation;GO:0008608//attachment of spindle microtubules to kinetochore;GO:0030261//chromosome condensation
MSTRG.20391	--	-	-	-	-	-	-	-	-
MSTRG.2040	--	XP_042383025.1 taxid=94328 plastid division protein PDV2-like [Zingiber officinale]	-	-	-	-	-	-	-
MSTRG.20467	--	XP_065034983.1 taxid=214697 protein ENHANCED DISEASE RESISTANCE 4-like [Musa acuminata AAA Group]	-	-	-	-	-	GO:0070917//inositol phosphoceramide synthase regulator activity	GO:0006673//inositol phosphoceramide metabolic process
MSTRG.20468	--	XP_042474688.1 taxid=94328 pentatricopeptide repeat-containing protein At1g63400-like [Zingiber officinale]	-	-	-	-	-	GO:0005515//protein binding	GO:0006886//intracellular protein transport;GO:0016192//vesicle-mediated transport
MSTRG.20469	At1g28600	XP_042474689.1 taxid=94328 GDSL esterase/lipase At1g28600-like [Zingiber officinale]	-	-	-	-	-	GO:0016788//hydrolase activity, acting on ester bonds	-
MSTRG.20494	--	KAG6521580.1 taxid=94328 hypothetical protein ZIOFF_018704 [Zingiber officinale]	-	-	-	-	-	-	-
MSTRG.20509	--	KAH7660168.1 taxid=55571 Phosphoglycerate mutase (2,3-diphosphoglycerate-independent) protein [Dioscorea alata]	-	-	-	-	-	GO:0003824//catalytic activity;GO:0046537//2,3-bisphosphoglycerate-independent phosphoglycerate mutase activity	-
MSTRG.20529	--	-	-	-	-	-	-	-	GO:0007342//fusion of sperm to egg plasma membrane involved in single fertilization
MSTRG.20559	LIL3.1	XP_042469642.1 taxid=94328 light-harvesting complex-like protein 3 isotype 1, chloroplastic [Zingiber officinale]	-	-	-	-	GO:0005666//RNA polymerase III complex	GO:0003677//DNA binding	GO:0006383//transcription by RNA polymerase III
MSTRG.20579	--	-	-	-	-	-	-	-	-
MSTRG.20594	--	-	-	-	-	-	GO:0071595//Nem1-Spo7 phosphatase complex	-	GO:0035307//positive regulation of protein dephosphorylation
MSTRG.20596	--	-	-	-	-	-	-	-	-
MSTRG.20613	CPSF73-I	XP_042451961.1 taxid=94328 cleavage and polyadenylation specificity factor subunit 3-I-like [Zingiber officinale]	Genetic Information Processing	Translation	ko03015//mRNA surveillance pathway	K14403	-	GO:0003723//RNA binding	-
MSTRG.20626	--	-	-	-	-	-	-	-	-
MSTRG.20641	--	KAI3474587.1 taxid=586722 hypothetical protein Pfo_029589, partial [Paulownia fortunei]	-	-	-	-	-	GO:0003677//DNA binding;GO:0003887//DNA-directed DNA polymerase activity	GO:0006260//DNA replication
MSTRG.20649	--	XP_042401939.1 taxid=94328 phosphatidylinositol/phosphatidylcholine transfer protein SFH3-like [Zingiber officinale]	-	-	-	-	-	GO:0008234//cysteine-type peptidase activity	GO:0006508//proteolysis
MSTRG.20655	--	XP_042466019.1 taxid=94328 putative FBD-associated F-box protein At5g56820 [Zingiber officinale]	-	-	-	-	-	-	-
MSTRG.20657	GH3.3	XP_042385311.1 taxid=94328 probable serine/threonine-protein kinase SIS8 isoform X4 [Zingiber officinale]	-	-	-	-	-	GO:0004842//ubiquitin-protein transferase activity	GO:0006915//apoptotic process;GO:0032465//regulation of cytokinesis
MSTRG.20658	--	XP_042398822.1 taxid=94328 uncharacterized protein LOC121989069 [Zingiber officinale]	-	-	-	-	-	-	-
MSTRG.20664	PGR	XP_042424173.1 taxid=94328 protein PGR-like [Zingiber officinale]	-	-	-	-	GO:0016020//membrane	-	-
MSTRG.20672	--	-	-	-	-	-	GO:0005840//ribosome	GO:0003735//structural constituent of ribosome;GO:0019843//rRNA binding	GO:0006412//translation
MSTRG.20676	--	KAG6519999.1 taxid=94328 hypothetical protein ZIOFF_017028 [Zingiber officinale]	Organismal Systems	Environmental adaptation	ko04626//Plant-pathogen interaction	K05391	-	GO:0000287//magnesium ion binding;GO:0004170//dUTP diphosphatase activity;GO:0008829//dCTP deaminase activity	GO:0006226//dUMP biosynthetic process;GO:0006229//dUTP biosynthetic process;GO:0046081//dUTP catabolic process
MSTRG.20690	--	-	-	-	-	-	-	-	-
MSTRG.20697	--	-	-	-	-	-	-	-	-
MSTRG.20726	--	XP_042379245.1 taxid=94328 uncharacterized protein LOC121971845 isoform X1 [Zingiber officinale]	-	-	-	-	-	GO:0046983//protein dimerization activity	-
MSTRG.20743	RAB5A	XP_042442537.1 taxid=94328 ras-related protein Rab5A-like [Zingiber officinale]	Cellular Processes;Cellular Processes	Transport and catabolism;Transport and catabolism	ko04144//Endocytosis;ko04145//Phagosome	K07889;K07889	-	GO:0003924//GTPase activity;GO:0005525//GTP binding	-
MSTRG.20744	--	-	-	-	-	-	-	-	-
MSTRG.20757	--	XP_042427378.1 taxid=94328 ubinuclein-1-like isoform X1 [Zingiber officinale]	-	-	-	-	-	-	-
MSTRG.20760	--	-	-	-	-	-	-	-	-
MSTRG.20767	--	-	-	-	-	-	-	-	-
MSTRG.20774	RABC1	XP_042474397.1 taxid=94328 ras-related protein RABC1-like isoform X1 [Zingiber officinale]	-	-	-	-	GO:0005575//cellular_component;GO:0005622//intracellular anatomical structure;GO:0005737//cytoplasm;GO:0005777//peroxisome;GO:0005794//Golgi apparatus;GO:0005886//plasma membrane;GO:0012505//endomembrane system;GO:0016020//membrane;GO:0042579//microbody;GO:0043226//organelle;GO:0043227//membrane-bounded organelle;GO:0043229//intracellular organelle;GO:0043231//intracellular membrane-bounded organ…	GO:0000166//nucleotide binding;GO:0001882//nucleoside binding;GO:0001883//purine nucleoside binding;GO:0003674//molecular_function;GO:0003824//catalytic activity;GO:0003924//GTPase activity;GO:0005488//binding;GO:0005515//protein binding;GO:0005525//GTP binding;GO:0008092//cytoskeletal protein binding;GO:0016462//pyrophosphatase activity;GO:0016787//hydrolase activity;GO:0016817//hydrolase activi…	GO:0006412//translation;GO:0006810//transport;GO:0008104//protein localization;GO:0008150//biological_process;GO:0015031//protein transport;GO:0015833//peptide transport;GO:0033036//macromolecule localization;GO:0042254//ribosome biogenesis;GO:0042886//amide transport;GO:0045184//establishment of protein localization;GO:0051179//localization;GO:0051234//establishment of localization;GO:0071702//o…
MSTRG.20775	--	XP_042432594.1 taxid=94328 uncharacterized protein LOC122019163 [Zingiber officinale]	-	-	-	-	-	-	-
MSTRG.20776	--	-	-	-	-	-	-	-	-
MSTRG.2078	--	AAM65826.1 taxid=3702 unknown [Arabidopsis thaliana]	-	-	-	-	GO:0005634//nucleus	GO:0003677//DNA binding	-
MSTRG.20784	--	-	-	-	-	-	-	-	-
MSTRG.20789	--	XP_042441453.1 taxid=94328 uncharacterized protein LOC122026804 [Zingiber officinale]	-	-	-	-	-	-	-
MSTRG.20790	--	-	-	-	-	-	GO:0005576//extracellular region	GO:0050840//extracellular matrix binding	-
MSTRG.20805	--	-	-	-	-	-	-	GO:0003677//DNA binding	GO:0006355//regulation of transcription, DNA-templated
MSTRG.2081	--	XP_042449762.1 taxid=94328 uncharacterized protein LOC122034533 [Zingiber officinale]	-	-	-	-	-	-	-
MSTRG.20815	--	XP_042472772.1 taxid=94328 probable inactive receptor kinase At5g67200 [Zingiber officinale]	-	-	-	-	-	-	-
MSTRG.20818	--	RZS08882.1 taxid=4639 hypothetical protein BHM03_00039920 [Ensete ventricosum]	-	-	-	-	-	-	-
MSTRG.20829	--	-	-	-	-	-	-	-	-
MSTRG.20831	--	-	-	-	-	-	-	-	-
MSTRG.20835	--	-	-	-	-	-	GO:0005840//ribosome;GO:0016020//membrane	GO:0003735//structural constituent of ribosome;GO:0019843//rRNA binding;GO:1903425//fluoride transmembrane transporter activity	GO:0006412//translation;GO:1903424//fluoride transmembrane transport
MSTRG.20836	--	-	-	-	-	-	GO:0016020//membrane	-	GO:0045227//capsule polysaccharide biosynthetic process
MSTRG.20837	--	XP_042474465.1 taxid=94328 transcription termination factor MTERF15, mitochondrial-like [Zingiber officinale]	-	-	-	-	-	GO:0003690//double-stranded DNA binding;GO:0003924//GTPase activity;GO:0005525//GTP binding	GO:0006355//regulation of transcription, DNA-templated
MSTRG.20838	--	-	-	-	-	-	-	-	-
MSTRG.20845	--	-	-	-	-	-	GO:0005576//extracellular region	GO:0050840//extracellular matrix binding	-
MSTRG.20847	myoJ	KYP55004.1 taxid=3821 Transposon Ty3-I Gag-Pol polyprotein [Cajanus cajan]	-	-	-	-	GO:0016459//myosin complex	GO:0003676//nucleic acid binding;GO:0003774//cytoskeletal motor activity;GO:0005524//ATP binding	-
MSTRG.20855	--	-	-	-	-	-	-	-	-
MSTRG.20859	ATG18B	XP_042413548.1 taxid=94328 autophagy-related protein 18b-like isoform X2 [Zingiber officinale]	Cellular Processes	Transport and catabolism	ko04136//Autophagy - other	K17908	-	-	-
MSTRG.20863	TUBB2	RWR79778.1 taxid=337451 tubulin beta chain [Cinnamomum micranthum f. kanehirae]	Cellular Processes	Transport and catabolism	ko04145//Phagosome	K07375	-	GO:0005525//GTP binding	-
MSTRG.20864	--	XP_042463597.1 taxid=94328 cystathionine gamma-synthase 1, chloroplastic-like [Zingiber officinale]	Metabolism;Metabolism;Metabolism;Metabolism;Metabolism;Metabolism	Global and overview maps;Global and overview maps;Global and overview maps;Amino acid metabolism;Energy metabolism;Metabolism of other amino acids	ko01100//Metabolic pathways;ko01110//Biosynthesis of secondary metabolites;ko01230//Biosynthesis of amino acids;ko00270//Cysteine and methionine metabolism;ko00920//Sulfur metabolism;ko00450//Selenocompound metabolism	K01739;K01739;K01739;K01739;K01739;K01739	-	-	-
MSTRG.20869	--	-	-	-	-	-	-	-	-
MSTRG.20870	--	-	-	-	-	-	-	-	-
MSTRG.20878	--	-	-	-	-	-	-	-	-
MSTRG.20880	--	-	-	-	-	-	-	-	-
MSTRG.20886	At1g55000	XP_042375490.1 taxid=94328 F-box protein At1g55000-like [Zingiber officinale]	-	-	-	-	-	GO:0005515//protein binding;GO:0008234//cysteine-type peptidase activity	GO:0006508//proteolysis
MSTRG.20887	--	-	-	-	-	-	GO:0030054//cell junction	GO:0003779//actin binding	GO:0030036//actin cytoskeleton organization
MSTRG.20891	MAP65-3	XP_042431739.1 taxid=94328 65-kDa microtubule-associated protein 3-like isoform X4 [Zingiber officinale]	-	-	-	-	-	-	-
MSTRG.20894	--	-	-	-	-	-	-	-	-
MSTRG.20895	--	XP_042429346.1 taxid=94328 translation initiation factor eIF-2B subunit alpha-like [Zingiber officinale]	-	-	-	-	-	-	-
MSTRG.20911	--	-	-	-	-	-	-	GO:0046872//metal ion binding;GO:0051539//4 iron, 4 sulfur cluster binding;GO:1904047//S-adenosyl-L-methionine binding	GO:0006400//tRNA modification;GO:0008616//queuosine biosynthetic process
MSTRG.20913	--	KYP64476.1 taxid=3821 Putative polyprotein [Cajanus cajan]	-	-	-	-	-	-	-
MSTRG.20916	--	-	-	-	-	-	-	-	-
MSTRG.20918	--	-	-	-	-	-	-	-	-
MSTRG.20919	--	-	-	-	-	-	-	-	-
MSTRG.20926	HK4	XP_042418001.1 taxid=94328 probable histidine kinase 5 [Zingiber officinale]	Environmental Information Processing	Signal transduction	ko04075//Plant hormone signal transduction	K14489	GO:0005575//cellular_component;GO:0005622//intracellular anatomical structure;GO:0005737//cytoplasm;GO:0005783//endoplasmic reticulum;GO:0005789//endoplasmic reticulum membrane;GO:0005886//plasma membrane;GO:0012505//endomembrane system;GO:0016020//membrane;GO:0016021//integral component of membrane;GO:0031224//intrinsic component of membrane;GO:0031984//organelle subcompartment;GO:0042175//nucle…	GO:0000155//phosphorelay sensor kinase activity;GO:0003674//molecular_function;GO:0003824//catalytic activity;GO:0004672//protein kinase activity;GO:0004673//protein histidine kinase activity;GO:0004721//phosphoprotein phosphatase activity;GO:0004888//transmembrane signaling receptor activity;GO:0005102//signaling receptor binding;GO:0005488//binding;GO:0005515//protein binding;GO:0009784//transm…	GO:0000160//phosphorelay signal transduction system;GO:0001101//response to acid chemical;GO:0006139//nucleobase-containing compound metabolic process;GO:0006464//cellular protein modification process;GO:0006468//protein phosphorylation;GO:0006470//protein dephosphorylation;GO:0006725//cellular aromatic compound metabolic process;GO:0006793//phosphorus metabolic process;GO:0006796//phosphate-cont…
MSTRG.20933	--	-	-	-	-	-	-	-	-
MSTRG.20941	--	-	-	-	-	-	-	-	-
MSTRG.20943	--	-	-	-	-	-	-	-	-
MSTRG.20944	--	-	-	-	-	-	-	GO:0008115//sarcosine oxidase activity	GO:0019058//viral life cycle;GO:0046653//tetrahydrofolate metabolic process
MSTRG.20951	--	-	-	-	-	-	-	-	-
MSTRG.20964	--	XP_042376130.1 taxid=94328 probable inactive histone-lysine N-methyltransferase SUVR2 isoform X2 [Zingiber officinale]	Metabolism	Lipid metabolism	ko00564//Glycerophospholipid metabolism	K18696	-	-	-
MSTRG.2097	--	-	-	-	-	-	-	-	-
MSTRG.2099	--	KAG6533180.1 taxid=94328 hypothetical protein ZIOFF_007046 [Zingiber officinale]	-	-	-	-	GO:0016020//membrane	-	GO:0098662//inorganic cation transmembrane transport
MSTRG.21006	--	-	-	-	-	-	-	GO:0005543//phospholipid binding	-
MSTRG.21014	--	-	-	-	-	-	GO:0005840//ribosome	GO:0003735//structural constituent of ribosome;GO:0019843//rRNA binding	GO:0006412//translation
MSTRG.21026	LCA1	XP_042437757.1 taxid=94328 calcium-transporting ATPase, endoplasmic reticulum-type-like [Zingiber officinale]	-	-	-	-	GO:0016020//membrane;GO:0031004//potassium ion-transporting ATPase complex	GO:0004360//glutamine-fructose-6-phosphate transaminase (isomerizing) activity;GO:0005215//transporter activity;GO:0005375//copper ion transmembrane transporter activity;GO:0005388//P-type calcium transporter activity;GO:0005524//ATP binding;GO:0008553//P-type proton-exporting transporter activity;GO:0008556//P-type potassium transmembrane transporter activity;GO:0015434//ABC-type cadmium transpo…	GO:0006351//transcription, DNA-templated;GO:0006812//cation transport;GO:0006813//potassium ion transport;GO:0006816//calcium ion transport;GO:0006825//copper ion transport;GO:0009058//biosynthetic process;GO:0015691//cadmium ion transport;GO:0015693//magnesium ion transport;GO:0120029//proton export across plasma membrane;GO:1901137//carbohydrate derivative biosynthetic process
MSTRG.21028	--	XP_042959704.1 taxid=32201 mitochondrial uncoupling protein 2-like isoform X2 [Carya illinoinensis]	-	-	-	-	-	-	GO:0007275//multicellular organism development
MSTRG.21029	--	-	-	-	-	-	-	-	-
MSTRG.21052	At5g19370	XP_042469076.1 taxid=94328 rhodanese-like/PpiC domain-containing protein 12, chloroplastic [Zingiber officinale]	-	-	-	-	GO:0005575//cellular_component;GO:0005622//intracellular anatomical structure;GO:0005737//cytoplasm;GO:0009507//chloroplast;GO:0009536//plastid;GO:0043226//organelle;GO:0043227//membrane-bounded organelle;GO:0043229//intracellular organelle;GO:0043231//intracellular membrane-bounded organelle	GO:0003674//molecular_function;GO:0003755//peptidyl-prolyl cis-trans isomerase activity;GO:0003824//catalytic activity;GO:0016853//isomerase activity;GO:0016859//cis-trans isomerase activity;GO:0043828//tRNA 2-selenouridine synthase activity;GO:0140096//catalytic activity, acting on a protein	GO:0000413//protein peptidyl-prolyl isomerization;GO:0002098//tRNA wobble uridine modification;GO:0006464//cellular protein modification process;GO:0006807//nitrogen compound metabolic process;GO:0008150//biological_process;GO:0008152//metabolic process;GO:0009719//response to endogenous stimulus;GO:0009725//response to hormone;GO:0009735//response to cytokinin;GO:0009987//cellular process;GO:001…
MSTRG.21057	pol	XP_042431918.1 taxid=94328 uncharacterized protein LOC122018615 [Zingiber officinale]	-	-	-	-	GO:0005765//lysosomal membrane	-	-
MSTRG.21060	--	-	-	-	-	-	-	-	-
MSTRG.21063	--	-	-	-	-	-	-	-	-
MSTRG.21065	--	-	-	-	-	-	-	-	-
MSTRG.21071	--	KAE8722588.1 taxid=106335 ABC transporter C family member 10-like [Hibiscus syriacus]	-	-	-	-	-	-	-
MSTRG.21084	--	-	-	-	-	-	-	-	-
MSTRG.21094	--	URE31663.1 taxid=320322 cAMP-regulated phosphoprotein/endosulfine conserved region [Musa troglodytarum]	-	-	-	-	-	-	-
MSTRG.21125	--	-	-	-	-	-	-	GO:0009973//adenylyl-sulfate reductase activity	GO:0019418//sulfide oxidation;GO:0019420//dissimilatory sulfate reduction
MSTRG.2114	--	-	-	-	-	-	-	-	-
MSTRG.2115	--	-	-	-	-	-	-	-	-
MSTRG.21150	--	XP_042468976.1 taxid=94328 uncharacterized protein LOC122051770 isoform X1 [Zingiber officinale]	-	-	-	-	-	-	-
MSTRG.21169	--	XP_042405114.1 taxid=94328 putative disease resistance protein RGA4 [Zingiber officinale]	-	-	-	-	-	-	-
MSTRG.21172	--	KAG6530043.1 taxid=94328 hypothetical protein ZIOFF_012264 [Zingiber officinale]	-	-	-	-	-	-	-
MSTRG.21183	--	-	-	-	-	-	-	-	-
MSTRG.21186	--	XP_042426308.1 taxid=94328 disease resistance protein RGA2-like [Zingiber officinale]	-	-	-	-	-	GO:0003677//DNA binding;GO:0005524//ATP binding;GO:0009378//four-way junction helicase activity;GO:0016301//kinase activity;GO:0016887//ATP hydrolysis activity;GO:0043531//ADP binding	GO:0006281//DNA repair;GO:0006310//DNA recombination
MSTRG.21226	--	-	-	-	-	-	-	-	-
MSTRG.21302	--	-	-	-	-	-	-	-	-
MSTRG.21335	--	-	-	-	-	-	-	-	-
MSTRG.21337	PAO4	XP_042468718.1 taxid=94328 putative disease resistance RPP13-like protein 1 [Zingiber officinale]	Metabolism;Metabolism;Metabolism;Metabolism	Global and overview maps;Amino acid metabolism;Metabolism of other amino acids;Metabolism of cofactors and vitamins	ko01100//Metabolic pathways;ko00330//Arginine and proline metabolism;ko00410//beta-Alanine metabolism;ko00770//Pantothenate and CoA biosynthesis	K17839;K17839;K17839;K17839	-	GO:0016491//oxidoreductase activity	-
MSTRG.21339	RPP13L4	XP_042467168.1 taxid=94328 putative disease resistance RPP13-like protein 1 [Zingiber officinale]	-	-	-	-	-	GO:0005515//protein binding;GO:0043531//ADP binding	-
MSTRG.21363	--	CAG1858138.1 taxid=214687 unnamed protein product [Musa acuminata subsp. malaccensis] [Musa acuminata]	-	-	-	-	-	-	-
MSTRG.21367	--	-	-	-	-	-	GO:0005789//endoplasmic reticulum membrane	-	GO:0015031//protein transport
MSTRG.21462	INRPK1	XP_042468562.1 taxid=94328 receptor-like protein kinase [Zingiber officinale]	-	-	-	-	-	GO:0004553//hydrolase activity, hydrolyzing O-glycosyl compounds;GO:0004672//protein kinase activity;GO:0005509//calcium ion binding;GO:0005515//protein binding;GO:0005524//ATP binding	GO:0000272//polysaccharide catabolic process;GO:0006468//protein phosphorylation
MSTRG.21490	--	XP_042374545.1 taxid=94328 transcription factor IBH1-like [Zingiber officinale]	-	-	-	-	-	GO:0046983//protein dimerization activity	-
MSTRG.21504	--	KAG6520544.1 taxid=94328 hypothetical protein ZIOFF_017601 [Zingiber officinale]	-	-	-	-	-	-	-
MSTRG.21523	--	-	-	-	-	-	-	-	-
MSTRG.21526	--	-	-	-	-	-	GO:0005737//cytoplasm	GO:0003678//DNA helicase activity	GO:0006268//DNA unwinding involved in DNA replication;GO:0006281//DNA repair
MSTRG.21565	MARD1	XP_042464046.1 taxid=94328 FCS-Like Zinc finger 8-like isoform X2 [Zingiber officinale]	-	-	-	-	-	-	-
MSTRG.21573	--	KAG1368689.1 taxid=13894 putative transmembrane emp24 domain-containing protein p24beta3-like [Cocos nucifera]	-	-	-	-	GO:0005576//extracellular region	GO:0005179//hormone activity	GO:0007275//multicellular organism development
MSTRG.21594	--	XP_042464029.1 taxid=94328 CLAVATA3/ESR (CLE)-related protein 25-like [Zingiber officinale]	-	-	-	-	-	-	-
MSTRG.2161	Os08g0176100	XP_042374033.1 taxid=94328 phosphopantothenate--cysteine ligase 2-like [Zingiber officinale]	Metabolism;Metabolism	Global and overview maps;Metabolism of cofactors and vitamins	ko01100//Metabolic pathways;ko00770//Pantothenate and CoA biosynthesis	K01922;K01922	GO:0005575//cellular_component;GO:0005622//intracellular anatomical structure;GO:0005634//nucleus;GO:0005737//cytoplasm;GO:0005829//cytosol	GO:0003674//molecular_function;GO:0003677//DNA binding;GO:0003824//catalytic activity;GO:0004632//phosphopantothenate--cysteine ligase activity;GO:0016874//ligase activity;GO:0016879//ligase activity, forming carbon-nitrogen bonds;GO:0016881//acid-amino acid ligase activity	GO:0006139//nucleobase-containing compound metabolic process;GO:0006163//purine nucleotide metabolic process;GO:0006164//purine nucleotide biosynthetic process;GO:0006725//cellular aromatic compound metabolic process;GO:0006753//nucleoside phosphate metabolic process;GO:0006793//phosphorus metabolic process;GO:0006796//phosphate-containing compound metabolic process;GO:0006807//nitrogen compound …
MSTRG.21630	--	-	-	-	-	-	GO:0042025//host cell nucleus	GO:0003697//single-stranded DNA binding	GO:0006260//DNA replication
MSTRG.21642	--	-	-	-	-	-	-	-	-
MSTRG.21658	--	-	-	-	-	-	-	-	-
MSTRG.21674	--	XP_042460545.1 taxid=94328 leucine-rich repeat extensin-like protein 3 [Zingiber officinale]	-	-	-	-	GO:0016020//membrane	GO:0004673//protein histidine kinase activity;GO:0005524//ATP binding;GO:0046872//metal ion binding	GO:0000160//phosphorelay signal transduction system;GO:0018106//peptidyl-histidine phosphorylation
MSTRG.21697	--	KAJ4797216.1 taxid=906938 polyprotein [Rhynchospora pubera]	-	-	-	-	-	-	-
MSTRG.217	ISU3	XP_050117607.1 taxid=3752 iron-sulfur cluster assembly protein 1-like [Malus sylvestris]	-	-	-	-	-	GO:0005198//structural molecule activity;GO:0005506//iron ion binding;GO:0051536//iron-sulfur cluster binding	GO:0009399//nitrogen fixation;GO:0016226//iron-sulfur cluster assembly
MSTRG.21718	--	-	-	-	-	-	-	-	-
MSTRG.21720	CSLC4	XP_042410937.1 taxid=94328 glutamic acid-rich protein-like [Zingiber officinale]	-	-	-	-	-	-	-
MSTRG.21721	YLMG2	XP_042458418.1 taxid=94328 ylmG homolog protein 2, chloroplastic-like [Zingiber officinale]	-	-	-	-	GO:0005575//cellular_component;GO:0005622//intracellular anatomical structure;GO:0005737//cytoplasm;GO:0009507//chloroplast;GO:0009536//plastid;GO:0016020//membrane;GO:0043226//organelle;GO:0043227//membrane-bounded organelle;GO:0043229//intracellular organelle;GO:0043231//intracellular membrane-bounded organelle	-	-
MSTRG.21722	--	-	-	-	-	-	-	-	-
MSTRG.21723	--	-	-	-	-	-	-	-	-
MSTRG.21725	--	-	-	-	-	-	-	-	-
MSTRG.21748	--	URE32822.1 taxid=320322 PP2Cc [Musa troglodytarum]	-	-	-	-	-	-	-
MSTRG.21754	--	-	-	-	-	-	-	-	-
MSTRG.21756	--	-	-	-	-	-	-	-	-
MSTRG.21760	--	-	-	-	-	-	-	-	-
MSTRG.21761	--	-	-	-	-	-	-	-	-
MSTRG.21783	--	-	-	-	-	-	GO:0016020//membrane	-	GO:0010215//cellulose microfibril organization
MSTRG.21793	--	-	-	-	-	-	-	-	-
MSTRG.21809	ZMAT2	XP_042373232.1 taxid=94328 zinc finger matrin-type protein 2-like [Zingiber officinale]	Genetic Information Processing	Transcription	ko03040//Spliceosome	K12848	GO:0005575//cellular_component;GO:0005622//intracellular anatomical structure;GO:0005634//nucleus;GO:0030532//small nuclear ribonucleoprotein complex;GO:0032991//protein-containing complex;GO:0043226//organelle;GO:0043227//membrane-bounded organelle;GO:0043229//intracellular organelle;GO:0043231//intracellular membrane-bounded organelle;GO:0046540//U4/U6 x U5 tri-snRNP complex;GO:0097525//spliceo…	GO:0003674//molecular_function;GO:0003676//nucleic acid binding;GO:0003677//DNA binding;GO:0003723//RNA binding;GO:0005488//binding;GO:0005515//protein binding;GO:0008270//zinc ion binding;GO:0016757//glycosyltransferase activity;GO:0043167//ion binding;GO:0043169//cation binding;GO:0046872//metal ion binding;GO:0046914//transition metal ion binding;GO:0097159//organic cyclic compound binding;GO:…	GO:0000375//RNA splicing, via transesterification reactions;GO:0000377//RNA splicing, via transesterification reactions with bulged adenosine as nucleophile;GO:0000398//mRNA splicing, via spliceosome;GO:0006139//nucleobase-containing compound metabolic process;GO:0006396//RNA processing;GO:0006397//mRNA processing;GO:0006725//cellular aromatic compound metabolic process;GO:0006807//nitrogen compo…
MSTRG.21810	--	-	-	-	-	-	-	-	GO:0008380//RNA splicing
MSTRG.21813	ZMAT2	XP_042373232.1 taxid=94328 zinc finger matrin-type protein 2-like [Zingiber officinale]	Genetic Information Processing	Transcription	ko03040//Spliceosome	K12848	GO:0005575//cellular_component;GO:0005622//intracellular anatomical structure;GO:0005634//nucleus;GO:0016020//membrane;GO:0030532//small nuclear ribonucleoprotein complex;GO:0032991//protein-containing complex;GO:0043226//organelle;GO:0043227//membrane-bounded organelle;GO:0043229//intracellular organelle;GO:0043231//intracellular membrane-bounded organelle;GO:0046540//U4/U6 x U5 tri-snRNP comple…	GO:0003674//molecular_function;GO:0003676//nucleic acid binding;GO:0003677//DNA binding;GO:0003723//RNA binding;GO:0005488//binding;GO:0005515//protein binding;GO:0008270//zinc ion binding;GO:0008855//exodeoxyribonuclease VII activity;GO:0015079//potassium ion transmembrane transporter activity;GO:0043167//ion binding;GO:0043169//cation binding;GO:0046872//metal ion binding;GO:0046914//transition…	GO:0000375//RNA splicing, via transesterification reactions;GO:0000377//RNA splicing, via transesterification reactions with bulged adenosine as nucleophile;GO:0000398//mRNA splicing, via spliceosome;GO:0006139//nucleobase-containing compound metabolic process;GO:0006396//RNA processing;GO:0006397//mRNA processing;GO:0006725//cellular aromatic compound metabolic process;GO:0006807//nitrogen compo…
MSTRG.21814	--	-	-	-	-	-	-	-	-
MSTRG.21816	ZMAT2	KAG1326201.1 taxid=13894 putative zinc finger matrin-type protein 2 [Cocos nucifera]	Genetic Information Processing	Transcription	ko03040//Spliceosome	K12848	-	GO:0008270//zinc ion binding	GO:0008380//RNA splicing;GO:0051607//defense response to virus
MSTRG.21817	--	-	-	-	-	-	-	-	-
MSTRG.21831	--	-	-	-	-	-	-	-	-
MSTRG.21842	--	-	-	-	-	-	-	-	-
MSTRG.21843	--	XP_042457357.1 taxid=94328 nuclear transcription factor Y subunit A-4-like [Zingiber officinale]	-	-	-	-	GO:0031240//external side of cell outer membrane	GO:0008234//cysteine-type peptidase activity	GO:0006508//proteolysis
MSTRG.21847	--	XP_042453440.1 taxid=94328 septin and tuftelin-interacting protein 1 homolog 1-like [Zingiber officinale]	Metabolism;Metabolism	Global and overview maps;Amino acid metabolism	ko01100//Metabolic pathways;ko00330//Arginine and proline metabolism	K12251;K12251	-	-	-
MSTRG.21849	--	-	-	-	-	-	-	-	-
MSTRG.21858	--	-	-	-	-	-	-	-	-
MSTRG.21859	--	-	-	-	-	-	-	-	-
MSTRG.21864	--	-	-	-	-	-	GO:0005789//endoplasmic reticulum membrane	-	GO:0006506//GPI anchor biosynthetic process
MSTRG.21868	--	-	-	-	-	-	-	-	-
MSTRG.21871	--	-	-	-	-	-	-	-	-
MSTRG.21873	--	XP_042458345.1 taxid=94328 uncharacterized protein LOC122042352 isoform X1 [Zingiber officinale]	-	-	-	-	-	-	-
MSTRG.21881	--	-	-	-	-	-	GO:0016020//membrane	GO:0022857//transmembrane transporter activity	GO:0055085//transmembrane transport
MSTRG.21882	At1g63170	XP_042463769.1 taxid=94328 E3 ubiquitin-protein ligase At1g63170-like isoform X1 [Zingiber officinale]	-	-	-	-	GO:0005680//anaphase-promoting complex	GO:0008270//zinc ion binding;GO:0046872//metal ion binding;GO:0061630//ubiquitin protein ligase activity;GO:0097602//cullin family protein binding	GO:0031145//anaphase-promoting complex-dependent catabolic process
MSTRG.21885	--	XP_042453440.1 taxid=94328 septin and tuftelin-interacting protein 1 homolog 1-like [Zingiber officinale]	Metabolism;Metabolism	Global and overview maps;Amino acid metabolism	ko01100//Metabolic pathways;ko00330//Arginine and proline metabolism	K12251;K12251	GO:0019028//viral capsid	GO:0016788//hydrolase activity, acting on ester bonds	-
MSTRG.21887	--	EOY26774.1 taxid=3641 Uncharacterized protein TCM_028732 [Theobroma cacao]	-	-	-	-	-	-	-
MSTRG.21897	BASS1	XP_042458406.1 taxid=94328 probable sodium/metabolite cotransporter BASS1, chloroplastic [Zingiber officinale]	-	-	-	-	GO:0005575//cellular_component;GO:0005886//plasma membrane;GO:0016020//membrane;GO:0016021//integral component of membrane;GO:0031224//intrinsic component of membrane;GO:0071944//cell periphery	GO:0003674//molecular_function;GO:0003677//DNA binding;GO:0005215//transporter activity;GO:0008508//bile acid:sodium symporter activity;GO:0015291//secondary active transmembrane transporter activity;GO:0015293//symporter activity;GO:0022804//active transmembrane transporter activity;GO:0022857//transmembrane transporter activity	GO:0006810//transport;GO:0006811//ion transport;GO:0006812//cation transport;GO:0006814//sodium ion transport;GO:0008150//biological_process;GO:0015721//bile acid and bile salt transport;GO:0030001//metal ion transport;GO:0051179//localization;GO:0051234//establishment of localization;GO:0055085//transmembrane transport
MSTRG.21898	--	-	-	-	-	-	-	-	-
MSTRG.219	--	XP_042431452.1 taxid=94328 DNA-3-methyladenine glycosylase 1-like [Zingiber officinale]	Genetic Information Processing	Replication and repair	ko03410//Base excision repair	K01247	-	-	-
MSTRG.21901	--	-	-	-	-	-	-	-	-
MSTRG.21902	--	-	-	-	-	-	-	GO:0005524//ATP binding	GO:0043107//type IV pilus-dependent motility
MSTRG.21904	--	RVW45423.1 taxid=29760 putative phospholipid-transporting ATPase 9 [Vitis vinifera]	-	-	-	-	-	-	-
MSTRG.21905	--	XP_042458345.1 taxid=94328 uncharacterized protein LOC122042352 isoform X1 [Zingiber officinale]	-	-	-	-	-	-	-
MSTRG.21906	--	-	-	-	-	-	-	-	-
MSTRG.21907	--	-	-	-	-	-	-	-	-
MSTRG.21908	--	-	-	-	-	-	-	-	-
MSTRG.21913	--	-	-	-	-	-	-	-	-
MSTRG.21923	--	-	-	-	-	-	-	-	-
MSTRG.21924	--	-	-	-	-	-	-	-	-
MSTRG.21929	--	XP_042441453.1 taxid=94328 uncharacterized protein LOC122026804 [Zingiber officinale]	-	-	-	-	-	-	-
MSTRG.21936	--	-	-	-	-	-	-	-	-
MSTRG.21938	--	-	-	-	-	-	-	-	-
MSTRG.21939	--	-	-	-	-	-	-	-	-
MSTRG.21953	CBL1	XP_042403185.1 taxid=94328 calcineurin B-like protein 1 [Zingiber officinale]	-	-	-	-	-	GO:0005509//calcium ion binding	GO:0009966//regulation of signal transduction
MSTRG.21954	--	XP_042377922.1 taxid=94328 uncharacterized protein LOC121970952 isoform X2 [Zingiber officinale]	-	-	-	-	-	-	GO:0009966//regulation of signal transduction
MSTRG.21959	--	-	-	-	-	-	-	-	-
MSTRG.21961	--	-	-	-	-	-	GO:0009288//bacterial-type flagellum	-	GO:0071973//bacterial-type flagellum-dependent cell motility
MSTRG.21962	APP1	XP_042435888.1 taxid=94328 aminopeptidase P1 [Zingiber officinale]	-	-	-	-	GO:0005575//cellular_component;GO:0005622//intracellular anatomical structure;GO:0005737//cytoplasm;GO:0005783//endoplasmic reticulum;GO:0005829//cytosol;GO:0005886//plasma membrane;GO:0012505//endomembrane system;GO:0016020//membrane;GO:0031090//organelle membrane;GO:0043226//organelle;GO:0043227//membrane-bounded organelle;GO:0043229//intracellular organelle;GO:0043231//intracellular membrane-b…	GO:0003674//molecular_function;GO:0003824//catalytic activity;GO:0004177//aminopeptidase activity;GO:0005488//binding;GO:0008233//peptidase activity;GO:0008235//metalloexopeptidase activity;GO:0008237//metallopeptidase activity;GO:0008238//exopeptidase activity;GO:0008270//zinc ion binding;GO:0010013//N-1-naphthylphthalamic acid binding;GO:0016787//hydrolase activity;GO:0030145//manganese ion bin…	GO:0000122//negative regulation of transcription by RNA polymerase II;GO:0006355//regulation of transcription, DNA-templated;GO:0006357//regulation of transcription by RNA polymerase II;GO:0006508//proteolysis;GO:0006518//peptide metabolic process;GO:0006807//nitrogen compound metabolic process;GO:0006810//transport;GO:0008150//biological_process;GO:0008152//metabolic process;GO:0009056//cataboli…
MSTRG.21975	--	-	-	-	-	-	-	-	-
MSTRG.21983	--	XP_042441183.1 taxid=94328 uncharacterized protein LOC122026508 [Zingiber officinale]	-	-	-	-	GO:0005737//cytoplasm	GO:0015631//tubulin binding;GO:0052381//tRNA dimethylallyltransferase activity	GO:0006400//tRNA modification
MSTRG.21986	--	XP_042453440.1 taxid=94328 septin and tuftelin-interacting protein 1 homolog 1-like [Zingiber officinale]	-	-	-	-	-	GO:0016788//hydrolase activity, acting on ester bonds	-
MSTRG.21990	--	GMC89291.1 taxid=4120 Myb_DNA-bind_3 domain-containing protein [Ipomoea batatas]	-	-	-	-	-	-	-
MSTRG.21993	--	-	-	-	-	-	-	-	-
MSTRG.21995	--	-	-	-	-	-	-	-	-
MSTRG.21999	CBBY	XP_042458317.1 taxid=94328 CBBY-like protein [Zingiber officinale]	-	-	-	-	GO:0005575//cellular_component;GO:0005622//intracellular anatomical structure;GO:0005737//cytoplasm;GO:0009507//chloroplast;GO:0009526//plastid envelope;GO:0009532//plastid stroma;GO:0009536//plastid;GO:0009570//chloroplast stroma;GO:0009941//chloroplast envelope;GO:0031967//organelle envelope;GO:0031975//envelope;GO:0043226//organelle;GO:0043227//membrane-bounded organelle;GO:0043229//intracellu…	GO:0000287//magnesium ion binding;GO:0003674//molecular_function;GO:0003824//catalytic activity;GO:0005488//binding;GO:0008801//beta-phosphoglucomutase activity;GO:0008962//phosphatidylglycerophosphatase activity;GO:0008967//phosphoglycolate phosphatase activity;GO:0016787//hydrolase activity;GO:0016791//phosphatase activity;GO:0019120//hydrolase activity, acting on acid halide bonds, in C-halide…	GO:0005975//carbohydrate metabolic process;GO:0006564//L-serine biosynthetic process;GO:0008150//biological_process;GO:0008152//metabolic process;GO:0019509//L-methionine salvage from methylthioadenosine;GO:0019700//organic phosphonate catabolic process
MSTRG.22007	--	-	-	-	-	-	-	-	-
MSTRG.22023	--	XP_042395923.1 taxid=94328 uncharacterized protein LOC121986160 [Zingiber officinale]	-	-	-	-	-	-	-
MSTRG.22024	--	-	-	-	-	-	-	-	-
MSTRG.22025	PPD5	XP_042458400.1 taxid=94328 psbP domain-containing protein 5, chloroplastic-like [Zingiber officinale]	-	-	-	-	GO:0005575//cellular_component;GO:0005622//intracellular anatomical structure;GO:0005737//cytoplasm;GO:0009507//chloroplast;GO:0009521//photosystem;GO:0009523//photosystem II;GO:0009534//chloroplast thylakoid;GO:0009535//chloroplast thylakoid membrane;GO:0009536//plastid;GO:0009543//chloroplast thylakoid lumen;GO:0009579//thylakoid;GO:0009654//photosystem II oxygen evolving complex;GO:0016020//me…	GO:0003674//molecular_function;GO:0005488//binding;GO:0005509//calcium ion binding;GO:0043167//ion binding;GO:0043169//cation binding;GO:0046872//metal ion binding	GO:0008150//biological_process;GO:0008152//metabolic process;GO:0009987//cellular process;GO:0015979//photosynthesis;GO:0044237//cellular metabolic process
MSTRG.22029	--	-	-	-	-	-	-	-	-
MSTRG.22033	SAE1B-1	XP_042463720.1 taxid=94328 SUMO-activating enzyme subunit 1B-1-like [Zingiber officinale]	Genetic Information Processing	Folding, sorting and degradation	ko04120//Ubiquitin mediated proteolysis	K10684	GO:0005575//cellular_component;GO:0005622//intracellular anatomical structure;GO:0005634//nucleus;GO:0005654//nucleoplasm;GO:0005737//cytoplasm;GO:0005829//cytosol;GO:0005840//ribosome;GO:0031510//SUMO activating enzyme complex;GO:0031974//membrane-enclosed lumen;GO:0031981//nuclear lumen;GO:0032991//protein-containing complex;GO:0043226//organelle;GO:0043227//membrane-bounded organelle;GO:004322…	GO:0003674//molecular_function;GO:0003824//catalytic activity;GO:0004839//ubiquitin activating enzyme activity;GO:0005488//binding;GO:0005515//protein binding;GO:0008022//protein C-terminus binding;GO:0008047//enzyme activator activity;GO:0008641//ubiquitin-like modifier activating enzyme activity;GO:0016779//nucleotidyltransferase activity;GO:0016874//ligase activity;GO:0016877//ligase activity,…	GO:0006464//cellular protein modification process;GO:0006777//Mo-molybdopterin cofactor biosynthetic process;GO:0006807//nitrogen compound metabolic process;GO:0006950//response to stress;GO:0006974//cellular response to DNA damage stimulus;GO:0008150//biological_process;GO:0008152//metabolic process;GO:0009228//thiamine biosynthetic process;GO:0009987//cellular process;GO:0016567//protein ubiqui…
MSTRG.22038	--	XP_042455361.1 taxid=94328 uncharacterized protein LOC122040055 [Zingiber officinale]	-	-	-	-	-	-	-
MSTRG.22048	--	WOL11482.1 taxid=4628 protein LNK2 isoform X2 [Canna indica]	-	-	-	-	-	-	-
MSTRG.22058	--	-	-	-	-	-	-	-	-
MSTRG.22061	--	-	-	-	-	-	-	-	-
MSTRG.22064	--	-	-	-	-	-	-	-	-
MSTRG.22101	--	-	-	-	-	-	-	-	-
MSTRG.22115	RBP-L	XP_042377403.1 taxid=94328 RNA-binding protein L-like isoform X1 [Zingiber officinale]	-	-	-	-	GO:0005575//cellular_component;GO:0005622//intracellular anatomical structure;GO:0005634//nucleus;GO:0043226//organelle;GO:0043227//membrane-bounded organelle;GO:0043229//intracellular organelle;GO:0043231//intracellular membrane-bounded organelle	GO:0003674//molecular_function;GO:0003676//nucleic acid binding;GO:0003723//RNA binding;GO:0003727//single-stranded RNA binding;GO:0003729//mRNA binding;GO:0005488//binding;GO:0005543//phospholipid binding;GO:0008143//poly(A) binding;GO:0070717//poly-purine tract binding;GO:0097159//organic cyclic compound binding;GO:1901363//heterocyclic compound binding	GO:0000302//response to reactive oxygen species;GO:0001101//response to acid chemical;GO:0006139//nucleobase-containing compound metabolic process;GO:0006396//RNA processing;GO:0006397//mRNA processing;GO:0006725//cellular aromatic compound metabolic process;GO:0006807//nitrogen compound metabolic process;GO:0006950//response to stress;GO:0006979//response to oxidative stress;GO:0008150//biologic…
MSTRG.22141	At1g26690	XP_042376837.1 taxid=94328 transmembrane emp24 domain-containing protein p24delta9-like [Zingiber officinale]	-	-	-	-	-	-	-
MSTRG.22143	--	-	-	-	-	-	-	-	-
MSTRG.22194	--	-	-	-	-	-	-	GO:0003968//RNA-directed 5'-3' RNA polymerase activity	GO:0019079//viral genome replication
MSTRG.22233	--	-	-	-	-	-	-	-	-
MSTRG.22288	--	-	-	-	-	-	-	-	-
MSTRG.22343	--	XP_042457967.1 taxid=94328 homeobox-leucine zipper protein HOX16-like isoform X1 [Zingiber officinale]	-	-	-	-	-	-	-
MSTRG.22394	SD17	XP_042457946.1 taxid=94328 receptor-like serine/threonine-protein kinase SD1-7 [Zingiber officinale]	-	-	-	-	GO:0009986//cell surface	GO:0003677//DNA binding;GO:0004672//protein kinase activity;GO:0004674//protein serine/threonine kinase activity;GO:0005524//ATP binding	GO:0006468//protein phosphorylation;GO:0048544//recognition of pollen
MSTRG.22406	SD17	XP_042457946.1 taxid=94328 receptor-like serine/threonine-protein kinase SD1-7 [Zingiber officinale]	-	-	-	-	GO:0016020//membrane	GO:0004672//protein kinase activity;GO:0004674//protein serine/threonine kinase activity;GO:0005524//ATP binding;GO:0009486//cytochrome bo3 ubiquinol oxidase activity	GO:0006468//protein phosphorylation;GO:0009306//protein secretion;GO:0022900//electron transport chain
MSTRG.22425	--	XP_042457943.1 taxid=94328 receptor-like serine/threonine-protein kinase SD1-7 [Zingiber officinale]	-	-	-	-	-	-	-
MSTRG.22433	NUP205	XP_042454348.1 taxid=94328 nuclear pore complex protein NUP205-like isoform X1 [Zingiber officinale]	Genetic Information Processing	Translation	ko03013//Nucleocytoplasmic transport	K14310	GO:0005575//cellular_component;GO:0005622//intracellular anatomical structure;GO:0005634//nucleus;GO:0005635//nuclear envelope;GO:0005643//nuclear pore;GO:0005737//cytoplasm;GO:0009507//chloroplast;GO:0009536//plastid;GO:0012505//endomembrane system;GO:0016020//membrane;GO:0016021//integral component of membrane;GO:0031224//intrinsic component of membrane;GO:0031967//organelle envelope;GO:0031974…	GO:0003674//molecular_function;GO:0003697//single-stranded DNA binding;GO:0005198//structural molecule activity;GO:0005488//binding;GO:0005515//protein binding;GO:0017056//structural constituent of nuclear pore	GO:0000132//establishment of mitotic spindle orientation;GO:0000226//microtubule cytoskeleton organization;GO:0000278//mitotic cell cycle;GO:0006403//RNA localization;GO:0006606//protein import into nucleus;GO:0006810//transport;GO:0006886//intracellular protein transport;GO:0006913//nucleocytoplasmic transport;GO:0006996//organelle organization;GO:0006997//nucleus organization;GO:0006999//nuclea…
MSTRG.22488	--	-	-	-	-	-	-	GO:0003700//DNA-binding transcription factor activity;GO:0043565//sequence-specific DNA binding	GO:0006355//regulation of transcription, DNA-templated
MSTRG.22504	DEK4	XP_042457885.1 taxid=94328 titin homolog isoform X4 [Zingiber officinale]	-	-	-	-	-	-	-
MSTRG.22532	At1g28600	XP_042435912.1 taxid=94328 GDSL esterase/lipase At1g28600-like isoform X2 [Zingiber officinale]	-	-	-	-	-	GO:0016788//hydrolase activity, acting on ester bonds	-
MSTRG.22627	--	-	-	-	-	-	-	-	-
MSTRG.22628	At5g45910	XP_042437364.1 taxid=94328 GDSL esterase/lipase At5g45910-like [Zingiber officinale]	-	-	-	-	-	GO:0016788//hydrolase activity, acting on ester bonds	-
MSTRG.22659	KRP7	XP_042440260.1 taxid=94328 cyclin-dependent kinase inhibitor 7-like [Zingiber officinale]	-	-	-	-	GO:0005634//nucleus	GO:0004861//cyclin-dependent protein serine/threonine kinase inhibitor activity	GO:0051726//regulation of cell cycle
MSTRG.2266	--	XP_042444574.1 taxid=94328 E3 ubiquitin-protein ligase SPL2-like [Zingiber officinale]	-	-	-	-	-	GO:0004842//ubiquitin-protein transferase activity	GO:0006996//organelle organization;GO:0016567//protein ubiquitination
MSTRG.22681	--	-	-	-	-	-	-	-	-
MSTRG.22691	--	XP_042376130.1 taxid=94328 probable inactive histone-lysine N-methyltransferase SUVR2 isoform X2 [Zingiber officinale]	Metabolism	Lipid metabolism	ko00564//Glycerophospholipid metabolism	K18696	-	-	-
MSTRG.22768	--	-	-	-	-	-	-	-	-
MSTRG.22774	At5g03900	AIU49561.1 taxid=4641 iron-sulfur cluster biosynthesis family protein, partial [Musa acuminata]	-	-	-	-	-	-	-
MSTRG.22788	--	-	-	-	-	-	GO:0016020//membrane	GO:0038023//signaling receptor activity	-
MSTRG.22790	--	RDY05097.1 taxid=157652 Tf2-11, partial [Mucuna pruriens]	-	-	-	-	-	-	-
MSTRG.22791	--	-	-	-	-	-	-	-	GO:0016192//vesicle-mediated transport
MSTRG.22794	--	XP_042428099.1 taxid=94328 probable apyrase 6 [Zingiber officinale]	Metabolism;Metabolism;Metabolism;Metabolism	Global and overview maps;Global and overview maps;Nucleotide metabolism;Nucleotide metabolism	ko01100//Metabolic pathways;ko01110//Biosynthesis of secondary metabolites;ko00230//Purine metabolism;ko00240//Pyrimidine metabolism	K01510;K01510;K01510;K01510	-	GO:0016787//hydrolase activity	-
MSTRG.22802	--	-	-	-	-	-	-	GO:0008757//S-adenosylmethionine-dependent methyltransferase activity;GO:0016433//rRNA (adenine) methyltransferase activity	GO:0030488//tRNA methylation;GO:0070475//rRNA base methylation
MSTRG.22803	--	-	-	-	-	-	-	-	-
MSTRG.22815	--	-	-	-	-	-	-	-	-
MSTRG.22823	--	URM60731.1 taxid=4068 ZF-HD family protein [Gymnema sylvestre]	-	-	-	-	GO:0005672//transcription factor TFIIA complex	-	GO:0006367//transcription initiation from RNA polymerase II promoter
MSTRG.22826	FTSHI4	XP_042431476.1 taxid=94328 probable inactive ATP-dependent zinc metalloprotease FTSHI 4, chloroplastic [Zingiber officinale]	-	-	-	-	GO:0000502//proteasome complex;GO:0005575//cellular_component;GO:0005622//intracellular anatomical structure;GO:0005737//cytoplasm;GO:0005739//mitochondrion;GO:0009368//endopeptidase Clp complex;GO:0009376//HslUV protease complex;GO:0009507//chloroplast;GO:0009526//plastid envelope;GO:0009534//chloroplast thylakoid;GO:0009535//chloroplast thylakoid membrane;GO:0009536//plastid;GO:0009579//thylako…	GO:0000166//nucleotide binding;GO:0003674//molecular_function;GO:0003677//DNA binding;GO:0003824//catalytic activity;GO:0004175//endopeptidase activity;GO:0004176//ATP-dependent peptidase activity;GO:0004222//metalloendopeptidase activity;GO:0004386//helicase activity;GO:0005488//binding;GO:0005516//calmodulin binding;GO:0005524//ATP binding;GO:0008134//transcription factor binding;GO:0008233//pe…	GO:0000003//reproduction;GO:0003006//developmental process involved in reproduction;GO:0006281//DNA repair;GO:0006310//DNA recombination;GO:0006355//regulation of transcription, DNA-templated;GO:0006508//proteolysis;GO:0006807//nitrogen compound metabolic process;GO:0007049//cell cycle;GO:0007275//multicellular organism development;GO:0008150//biological_process;GO:0008152//metabolic process;GO:0…
MSTRG.22832	--	URD82999.1 taxid=320322 s-layer protein [Musa troglodytarum]	-	-	-	-	-	-	-
MSTRG.22846	--	-	-	-	-	-	GO:0071008//U2-type post-mRNA release spliceosomal complex	-	GO:0000390//spliceosomal complex disassembly
MSTRG.22870	--	XP_042398885.1 taxid=94328 laccase-6-like [Zingiber officinale]	-	-	-	-	-	-	GO:0007275//multicellular organism development
MSTRG.22871	MAPR4	XP_042432394.1 taxid=94328 membrane-associated progesterone-binding protein 4 [Zingiber officinale]	-	-	-	-	GO:0005575//cellular_component;GO:0005576//extracellular region;GO:0012505//endomembrane system;GO:0016020//membrane;GO:0016021//integral component of membrane;GO:0031224//intrinsic component of membrane	GO:0003674//molecular_function;GO:0005488//binding;GO:0005496//steroid binding;GO:0008289//lipid binding;GO:0020037//heme binding;GO:0046906//tetrapyrrole binding;GO:0097159//organic cyclic compound binding;GO:1901363//heterocyclic compound binding	GO:0006915//apoptotic process;GO:0007275//multicellular organism development;GO:0007399//nervous system development;GO:0008150//biological_process;GO:0009987//cellular process;GO:0010720//positive regulation of cell development;GO:0022008//neurogenesis;GO:0030154//cell differentiation;GO:0032501//multicellular organismal process;GO:0032502//developmental process;GO:0045595//regulation of cell dif…
MSTRG.22877	--	-	-	-	-	-	-	-	-
MSTRG.22881	--	-	-	-	-	-	-	-	-
MSTRG.22891	ECA4	URE10913.1 taxid=320322 Cation transporting ATPase, C-terminus [Musa troglodytarum]	-	-	-	-	GO:0009317//acetyl-CoA carboxylase complex;GO:0016020//membrane;GO:0031004//potassium ion-transporting ATPase complex	GO:0003989//acetyl-CoA carboxylase activity;GO:0005215//transporter activity;GO:0005375//copper ion transmembrane transporter activity;GO:0005388//P-type calcium transporter activity;GO:0005524//ATP binding;GO:0008234//cysteine-type peptidase activity;GO:0008236//serine-type peptidase activity;GO:0008553//P-type proton-exporting transporter activity;GO:0008556//P-type potassium transmembrane tran…	GO:0006508//proteolysis;GO:0006564//L-serine biosynthetic process;GO:0006633//fatty acid biosynthetic process;GO:0006812//cation transport;GO:0006813//potassium ion transport;GO:0006816//calcium ion transport;GO:0006825//copper ion transport;GO:0008152//metabolic process;GO:0009306//protein secretion;GO:0015691//cadmium ion transport;GO:0015693//magnesium ion transport;GO:0120029//proton export a…
MSTRG.22898	--	-	-	-	-	-	-	-	-
MSTRG.22900	--	KAB1210289.1 taxid=262757 Proline-, glutamic acid- and leucine-rich protein 1 [Morella rubra]	-	-	-	-	-	-	-
MSTRG.22910	--	-	-	-	-	-	-	-	-
MSTRG.22911	--	-	-	-	-	-	-	-	-
MSTRG.22925	--	-	-	-	-	-	-	GO:0008270//zinc ion binding	-
MSTRG.22935	--	-	-	-	-	-	-	GO:0003785//actin monomer binding	GO:0007015//actin filament organization
MSTRG.22948	AMPD	XP_042429134.1 taxid=94328 probable AMP deaminase [Zingiber officinale]	Metabolism;Metabolism;Metabolism	Global and overview maps;Global and overview maps;Nucleotide metabolism	ko01100//Metabolic pathways;ko01110//Biosynthesis of secondary metabolites;ko00230//Purine metabolism	K01490;K01490;K01490	-	GO:0003876//AMP deaminase activity	GO:0032264//IMP salvage
MSTRG.22949	AHK4	XP_019435741.1 taxid=3871 PREDICTED: histidine kinase 2-like isoform X4 [Lupinus angustifolius]	Environmental Information Processing	Signal transduction	ko04075//Plant hormone signal transduction	K14489	GO:0016020//membrane	GO:0000155//phosphorelay sensor kinase activity;GO:0003677//DNA binding;GO:0004673//protein histidine kinase activity	GO:0000160//phosphorelay signal transduction system
MSTRG.22950	--	XP_042383694.1 taxid=94328 uncharacterized protein LOC121975860 [Zingiber officinale]	-	-	-	-	-	GO:0005524//ATP binding;GO:0008234//cysteine-type peptidase activity	GO:0006508//proteolysis;GO:0007059//chromosome segregation;GO:0030261//chromosome condensation
MSTRG.22952	--	-	-	-	-	-	-	-	-
MSTRG.22962	--	KYP55004.1 taxid=3821 Transposon Ty3-I Gag-Pol polyprotein [Cajanus cajan]	-	-	-	-	-	-	GO:0015074//DNA integration
MSTRG.22968	ECA1	XP_042441985.1 taxid=94328 J domain-containing protein required for chloroplast accumulation response 1-like [Zingiber officinale]	-	-	-	-	GO:0016020//membrane	GO:0005388//P-type calcium transporter activity;GO:0005524//ATP binding;GO:0016887//ATP hydrolysis activity	GO:0006816//calcium ion transport
MSTRG.22973	--	-	-	-	-	-	-	-	-
MSTRG.22986	--	-	-	-	-	-	-	GO:0008234//cysteine-type peptidase activity	GO:0006508//proteolysis
MSTRG.22989	UBP1B	XP_042439581.1 taxid=94328 oligouridylate-binding protein 1-like [Zingiber officinale]	-	-	-	-	-	-	-
MSTRG.22992	GALT1	XP_042407618.1 taxid=94328 beta-1,3-galactosyltransferase GALT1-like [Zingiber officinale]	Metabolism;Metabolism	Global and overview maps;Glycan biosynthesis and metabolism	ko01100//Metabolic pathways;ko00513//Various types of N-glycan biosynthesis	K14413;K14413	-	GO:0030246//carbohydrate binding	-
MSTRG.23004	--	-	-	-	-	-	GO:0000786//nucleosome;GO:0005634//nucleus	GO:0003677//DNA binding	GO:0007283//spermatogenesis
MSTRG.23005	SIP2-1	XP_042438576.1 taxid=94328 aquaporin SIP2-1-like [Zingiber officinale]	-	-	-	-	GO:0005575//cellular_component;GO:0005622//intracellular anatomical structure;GO:0005737//cytoplasm;GO:0005783//endoplasmic reticulum;GO:0005886//plasma membrane;GO:0005887//integral component of plasma membrane;GO:0012505//endomembrane system;GO:0016020//membrane;GO:0016021//integral component of membrane;GO:0031224//intrinsic component of membrane;GO:0031226//intrinsic component of plasma membr…	GO:0003674//molecular_function;GO:0005215//transporter activity;GO:0005372//water transmembrane transporter activity;GO:0015250//water channel activity;GO:0015267//channel activity;GO:0015318//inorganic molecular entity transmembrane transporter activity;GO:0022803//passive transmembrane transporter activity;GO:0022857//transmembrane transporter activity	GO:0006289//nucleotide-excision repair;GO:0006810//transport;GO:0006811//ion transport;GO:0006833//water transport;GO:0008150//biological_process;GO:0034220//ion transmembrane transport;GO:0042044//fluid transport;GO:0051179//localization;GO:0051234//establishment of localization;GO:0055085//transmembrane transport
MSTRG.23008	--	-	-	-	-	-	-	-	-
MSTRG.23010	--	XP_042434284.1 taxid=94328 TLC domain-containing protein 4-B-like [Zingiber officinale]	-	-	-	-	GO:0005576//extracellular region;GO:0016020//membrane	GO:0008009//chemokine activity	GO:0006955//immune response
MSTRG.23015	--	-	-	-	-	-	-	GO:0008121//ubiquinol-cytochrome-c reductase activity	-
MSTRG.23016	--	-	-	-	-	-	GO:0005744//TIM23 mitochondrial import inner membrane translocase complex	GO:0008121//ubiquinol-cytochrome-c reductase activity	GO:0030150//protein import into mitochondrial matrix
MSTRG.23021	--	-	-	-	-	-	-	-	-
MSTRG.23034	--	KAF5198708.1 taxid=46969 transmembrane protein [Thalictrum thalictroides]	-	-	-	-	-	-	-
MSTRG.23039	--	-	-	-	-	-	-	-	-
MSTRG.23051	CIPK23	XP_042432299.1 taxid=94328 CBL-interacting protein kinase 23-like isoform X1 [Zingiber officinale]	-	-	-	-	-	GO:0004672//protein kinase activity;GO:0004674//protein serine/threonine kinase activity;GO:0005524//ATP binding;GO:0016709//oxidoreductase activity, acting on paired donors, with incorporation or reduction of molecular oxygen, NAD(P)H as one donor, and incorporation of one atom of oxygen	GO:0006468//protein phosphorylation;GO:0006744//ubiquinone biosynthetic process;GO:0007165//signal transduction
MSTRG.23055	LOL1	URE42007.1 taxid=320322 LSD1 zinc finger domain containing protein [Musa troglodytarum]	Cellular Processes	Transport and catabolism	ko04144//Endocytosis	K12191	-	-	-
MSTRG.23058	--	-	-	-	-	-	-	-	-
MSTRG.23060	TPS7	XP_042433188.1 taxid=94328 probable alpha,alpha-trehalose-phosphate synthase [UDP-forming] 7 [Zingiber officinale]	Metabolism;Metabolism;Metabolism	Global and overview maps;Global and overview maps;Carbohydrate metabolism	ko01100//Metabolic pathways;ko01110//Biosynthesis of secondary metabolites;ko00500//Starch and sucrose metabolism	K16055;K16055;K16055	-	GO:0004805//trehalose-phosphatase activity;GO:0008967//phosphoglycolate phosphatase activity;GO:0016787//hydrolase activity	GO:0005992//trehalose biosynthetic process;GO:0008152//metabolic process
MSTRG.23073	--	-	-	-	-	-	-	-	-
MSTRG.23075	--	-	-	-	-	-	GO:0005840//ribosome;GO:0042597//periplasmic space	GO:0003676//nucleic acid binding;GO:0003677//DNA binding;GO:0003735//structural constituent of ribosome;GO:0003896//DNA primase activity;GO:0004553//hydrolase activity, hydrolyzing O-glycosyl compounds;GO:0008270//zinc ion binding	GO:0006260//DNA replication;GO:0006412//translation
MSTRG.23080	--	KYP31036.1 taxid=3821 Transposon Ty3-G Gag-Pol polyprotein [Cajanus cajan]	-	-	-	-	-	-	-
MSTRG.23081	--	-	-	-	-	-	-	-	-
MSTRG.23082	--	XP_042435928.1 taxid=94328 RNA polymerase II subunit A C-terminal domain phosphatase SSU72-like [Zingiber officinale]	Genetic Information Processing	Translation	ko03015//mRNA surveillance pathway	K15544	GO:0005634//nucleus	GO:0004721//phosphoprotein phosphatase activity	GO:0006397//mRNA processing
MSTRG.23100	--	XP_042461246.1 taxid=94328 uncharacterized protein LOC122045198 isoform X2 [Zingiber officinale]	-	-	-	-	-	GO:0004113//2',3'-cyclic-nucleotide 3'-phosphodiesterase activity	-
MSTRG.23122	UPTG	XP_044505135.1 taxid=29780 UDP-arabinopyranose mutase 1-like [Mangifera indica]	Metabolism;Metabolism	Global and overview maps;Carbohydrate metabolism	ko01100//Metabolic pathways;ko00520//Amino sugar and nucleotide sugar metabolism	K13379;K13379	-	-	-
MSTRG.23145	--	GMD40685.1 taxid=4120 putative Ulp1 protease family catalytic domain-containing protein [Ipomoea batatas]	-	-	-	-	-	-	GO:0043571//maintenance of CRISPR repeat elements
MSTRG.23153	--	-	-	-	-	-	-	-	-
MSTRG.23155	--	-	-	-	-	-	-	-	-
MSTRG.23164	SMD3B	XP_042373647.1 taxid=94328 small nuclear ribonucleoprotein SmD3b-like [Zingiber officinale]	Genetic Information Processing	Transcription	ko03040//Spliceosome	K11088	-	-	-
MSTRG.23165	ALBA1	XP_042439890.1 taxid=94328 zinc finger CCCH domain-containing protein 4-like [Zingiber officinale]	-	-	-	-	GO:0000172//ribonuclease MRP complex;GO:0005655//nucleolar ribonuclease P complex	GO:0003676//nucleic acid binding;GO:0003677//DNA binding;GO:0003723//RNA binding	GO:0001682//tRNA 5'-leader removal;GO:0006396//RNA processing
MSTRG.23166	RAC5	XP_042435069.1 taxid=94328 rac-like GTP-binding protein 5 [Zingiber officinale]	Cellular Processes	Transport and catabolism	ko04145//Phagosome	K04392	-	GO:0003924//GTPase activity;GO:0005525//GTP binding	-
MSTRG.23169	--	URE30410.1 taxid=320322 Calcium-binding EF hand family protein [Musa troglodytarum]	-	-	-	-	GO:0016020//membrane	-	-
MSTRG.23171	MORC7	XP_042432285.1 taxid=94328 protein MICRORCHIDIA 7-like [Zingiber officinale]	-	-	-	-	-	-	GO:0016032//viral process
MSTRG.23180	--	-	-	-	-	-	-	-	-
MSTRG.23185	At3g62120	GEU67550.1 taxid=118510 proline--tRNA ligase, cytoplasmic [Tanacetum cinerariifolium]	Genetic Information Processing	Translation	ko00970//Aminoacyl-tRNA biosynthesis	K01881	GO:0005737//cytoplasm	GO:0000166//nucleotide binding;GO:0004812//aminoacyl-tRNA ligase activity;GO:0004827//proline-tRNA ligase activity;GO:0005524//ATP binding	GO:0006418//tRNA aminoacylation for protein translation;GO:0006433//prolyl-tRNA aminoacylation
MSTRG.23191	CVA69.24	XP_042391483.1 taxid=94328 V-type proton ATPase catalytic subunit A-like [Zingiber officinale]	Metabolism;Metabolism;Cellular Processes	Global and overview maps;Energy metabolism;Transport and catabolism	ko01100//Metabolic pathways;ko00190//Oxidative phosphorylation;ko04145//Phagosome	K02145;K02145;K02145	GO:0016471//vacuolar proton-transporting V-type ATPase complex;GO:0033178//proton-transporting two-sector ATPase complex, catalytic domain	GO:0005524//ATP binding;GO:0008553//P-type proton-exporting transporter activity;GO:0046933//proton-transporting ATP synthase activity, rotational mechanism;GO:0046961//proton-transporting ATPase activity, rotational mechanism	GO:0015986//ATP synthesis coupled proton transport;GO:0046034//ATP metabolic process;GO:1902600//proton transmembrane transport
MSTRG.23193	--	URD74501.1 taxid=320322 IPPc [Musa troglodytarum]	-	-	-	-	-	-	-
MSTRG.23199	BET12	XP_042373585.1 taxid=94328 bet1-like SNARE 1-1 [Zingiber officinale]	Genetic Information Processing	Folding, sorting and degradation	ko04130//SNARE interactions in vesicular transport	K08504	GO:0005576//extracellular region	-	GO:0050832//defense response to fungus
MSTRG.2320	--	-	-	-	-	-	-	-	-
MSTRG.23246	--	-	-	-	-	-	GO:0005886//plasma membrane	GO:0004252//serine-type endopeptidase activity	GO:0006605//protein targeting;GO:0036211//protein modification process
MSTRG.23270	--	-	-	-	-	-	-	-	-
MSTRG.23271	CUT1	XP_042435637.1 taxid=94328 3-ketoacyl-CoA synthase 6-like [Zingiber officinale]	Metabolism;Metabolism;Organismal Systems;Metabolism	Global and overview maps;Global and overview maps;Environmental adaptation;Lipid metabolism	ko01100//Metabolic pathways;ko01110//Biosynthesis of secondary metabolites;ko04626//Plant-pathogen interaction;ko00062//Fatty acid elongation	K15397;K15397;K15397;K15397	GO:0016020//membrane	GO:0004315//3-oxoacyl-[acyl-carrier-protein] synthase activity;GO:0016747//acyltransferase activity, transferring groups other than amino-acyl groups	GO:0006633//fatty acid biosynthetic process
MSTRG.23272	SHR1	XP_042435584.1 taxid=94328 protein SHORT-ROOT 1-like [Zingiber officinale]	-	-	-	-	GO:0016020//membrane	GO:0005249//voltage-gated potassium channel activity;GO:0030955//potassium ion binding	GO:0006813//potassium ion transport
MSTRG.23275	--	XP_042433835.1 taxid=94328 uncharacterized protein LOC122020132 isoform X1 [Zingiber officinale]	-	-	-	-	-	-	-
MSTRG.23309	--	-	-	-	-	-	-	-	-
MSTRG.23382	--	KAG6475752.1 taxid=94328 hypothetical protein ZIOFF_064981 [Zingiber officinale]	-	-	-	-	-	-	-
MSTRG.23443	--	XP_042437434.1 taxid=94328 uncharacterized protein LOC122023409 isoform X1 [Zingiber officinale]	-	-	-	-	-	-	-
MSTRG.23547	--	KAG6485973.1 taxid=94328 hypothetical protein ZIOFF_054540 [Zingiber officinale]	-	-	-	-	-	-	-
MSTRG.2357	--	-	-	-	-	-	-	-	-
MSTRG.23597	--	-	-	-	-	-	-	-	-
MSTRG.2361	--	KAI3450056.1 taxid=586722 hypothetical protein Pfo_006721 [Paulownia fortunei]	-	-	-	-	-	GO:0003676//nucleic acid binding	-
MSTRG.23628	APX2	XP_042426539.1 taxid=94328 L-ascorbate peroxidase 2, cytosolic-like [Zingiber officinale]	Metabolism;Metabolism;Metabolism	Global and overview maps;Metabolism of other amino acids;Carbohydrate metabolism	ko01100//Metabolic pathways;ko00480//Glutathione metabolism;ko00053//Ascorbate and aldarate metabolism	K00434;K00434;K00434	-	GO:0004096//catalase activity;GO:0004601//peroxidase activity;GO:0020037//heme binding	GO:0006979//response to oxidative stress
MSTRG.23630	At5g60370	XP_042426342.1 taxid=94328 exonuclease V, chloroplastic-like [Zingiber officinale]	-	-	-	-	GO:0005575//cellular_component;GO:0005622//intracellular anatomical structure;GO:0005634//nucleus;GO:0005654//nucleoplasm;GO:0005737//cytoplasm;GO:0005739//mitochondrion;GO:0005829//cytosol;GO:0009507//chloroplast;GO:0009536//plastid;GO:0015934//large ribosomal subunit;GO:0031974//membrane-enclosed lumen;GO:0031981//nuclear lumen;GO:0043226//organelle;GO:0043227//membrane-bounded organelle;GO:004…	GO:0003674//molecular_function;GO:0003676//nucleic acid binding;GO:0003677//DNA binding;GO:0003735//structural constituent of ribosome;GO:0003824//catalytic activity;GO:0004518//nuclease activity;GO:0004527//exonuclease activity;GO:0004529//exodeoxyribonuclease activity;GO:0004536//deoxyribonuclease activity;GO:0005488//binding;GO:0005515//protein binding;GO:0008296//3'-5'-exodeoxyribonuclease ac…	GO:0000002//mitochondrial genome maintenance;GO:0006139//nucleobase-containing compound metabolic process;GO:0006259//DNA metabolic process;GO:0006281//DNA repair;GO:0006412//translation;GO:0006725//cellular aromatic compound metabolic process;GO:0006807//nitrogen compound metabolic process;GO:0006950//response to stress;GO:0006974//cellular response to DNA damage stimulus;GO:0006996//organelle o…
MSTRG.23634	--	-	-	-	-	-	-	-	-
MSTRG.23636	FLA11	XP_042419966.1 taxid=94328 fasciclin-like arabinogalactan protein 11 [Zingiber officinale]	-	-	-	-	-	-	-
MSTRG.23637	FRS4	XP_042429911.1 taxid=94328 protein FAR-RED IMPAIRED RESPONSE 1-like [Zingiber officinale]	-	-	-	-	-	GO:0003677//DNA binding;GO:0004803//transposase activity;GO:0008270//zinc ion binding	GO:0006313//transposition, DNA-mediated
MSTRG.23658	--	-	-	-	-	-	-	-	-
MSTRG.23773	COR413IM2	XP_042373464.1 taxid=94328 cold-regulated 413 inner membrane protein 1, chloroplastic-like [Zingiber officinale]	-	-	-	-	GO:0016020//membrane	-	-
MSTRG.23798	--	XP_042463774.1 taxid=94328 la-related protein 1C-like [Zingiber officinale]	-	-	-	-	-	-	-
MSTRG.23900	UBI11	XP_048541882.1 taxid=4572 polyubiquitin-like [Triticum urartu]	Genetic Information Processing	Folding, sorting and degradation	ko04120//Ubiquitin mediated proteolysis	K08770	-	GO:0003677//DNA binding;GO:0003697//single-stranded DNA binding;GO:0004842//ubiquitin-protein transferase activity;GO:0005198//structural molecule activity;GO:0005515//protein binding;GO:0008270//zinc ion binding;GO:0017154//semaphorin receptor activity;GO:0020037//heme binding;GO:0046872//metal ion binding;GO:0061630//ubiquitin protein ligase activity	GO:0006289//nucleotide-excision repair;GO:0006301//postreplication repair;GO:0006355//regulation of transcription, DNA-templated;GO:0006513//protein monoubiquitination;GO:0008380//RNA splicing;GO:0016567//protein ubiquitination
MSTRG.23901	PU1	KAE8789698.1 taxid=4513 polyubiquitin-like [Hordeum vulgare]	Genetic Information Processing	Folding, sorting and degradation	ko04120//Ubiquitin mediated proteolysis	K08770	-	GO:0003677//DNA binding;GO:0005515//protein binding;GO:0017154//semaphorin receptor activity;GO:0020037//heme binding	GO:0006289//nucleotide-excision repair;GO:0006355//regulation of transcription, DNA-templated
MSTRG.23902	PUB8	XP_042415833.1 taxid=94328 U-box domain-containing protein 8-like [Zingiber officinale]	-	-	-	-	GO:0005575//cellular_component;GO:0005622//intracellular anatomical structure;GO:0005634//nucleus;GO:0005737//cytoplasm;GO:0043226//organelle;GO:0043227//membrane-bounded organelle;GO:0043229//intracellular organelle;GO:0043231//intracellular membrane-bounded organelle	GO:0003674//molecular_function;GO:0003824//catalytic activity;GO:0004842//ubiquitin-protein transferase activity;GO:0005515//protein binding;GO:0008270//zinc ion binding;GO:0016740//transferase activity;GO:0019787//ubiquitin-like protein transferase activity;GO:0140096//catalytic activity, acting on a protein	GO:0006464//cellular protein modification process;GO:0006807//nitrogen compound metabolic process;GO:0008150//biological_process;GO:0008152//metabolic process;GO:0009987//cellular process;GO:0016567//protein ubiquitination;GO:0019538//protein metabolic process;GO:0032446//protein modification by small protein conjugation;GO:0036211//protein modification process;GO:0043170//macromolecule metabolic…
MSTRG.23903	--	XP_042414519.1 taxid=94328 uncharacterized protein LOC122003476 [Zingiber officinale]	-	-	-	-	-	GO:0008233//peptidase activity;GO:0047570//3-oxoadipate enol-lactonase activity;GO:0070205//2-succinyl-6-hydroxy-2,4-cyclohexadiene-1-carboxylate synthase activity	GO:0006508//proteolysis;GO:0009234//menaquinone biosynthetic process;GO:0015979//photosynthesis;GO:0042952//beta-ketoadipate pathway
MSTRG.23904	VAMP714	XP_042415835.1 taxid=94328 vesicle-associated membrane protein 714-like [Zingiber officinale]	Genetic Information Processing	Folding, sorting and degradation	ko04130//SNARE interactions in vesicular transport	K08515	-	-	-
MSTRG.23934	DVL10	URE21004.1 taxid=320322 DVL family [Musa troglodytarum]	-	-	-	-	-	-	GO:0008285//negative regulation of cell population proliferation
MSTRG.23940	--	XP_042412893.1 taxid=94328 uncharacterized protein LOC122001965 [Zingiber officinale]	-	-	-	-	GO:0005634//nucleus	GO:0003684//damaged DNA binding	GO:0000012//single strand break repair
MSTRG.23967	At1g28600	XP_042415895.1 taxid=94328 GDSL esterase/lipase At1g28600-like [Zingiber officinale]	-	-	-	-	-	GO:0016788//hydrolase activity, acting on ester bonds	-
MSTRG.23992	--	KAG6491714.1 taxid=94328 hypothetical protein ZIOFF_046650 [Zingiber officinale]	-	-	-	-	-	-	-
MSTRG.24053	--	XP_042419223.1 taxid=94328 transcription termination factor MTERF6, chloroplastic/mitochondrial-like [Zingiber officinale]	-	-	-	-	-	GO:0003690//double-stranded DNA binding	GO:0006355//regulation of transcription, DNA-templated
MSTRG.24069	PGI1	XP_042416006.1 taxid=94328 glucose-6-phosphate isomerase 1, chloroplastic-like isoform X1 [Zingiber officinale]	Metabolism;Metabolism;Metabolism;Metabolism;Metabolism;Metabolism;Metabolism	Global and overview maps;Global and overview maps;Global and overview maps;Carbohydrate metabolism;Carbohydrate metabolism;Carbohydrate metabolism;Carbohydrate metabolism	ko01100//Metabolic pathways;ko01110//Biosynthesis of secondary metabolites;ko01200//Carbon metabolism;ko00500//Starch and sucrose metabolism;ko00520//Amino sugar and nucleotide sugar metabolism;ko00010//Glycolysis / Gluconeogenesis;ko00030//Pentose phosphate pathway	K01810;K01810;K01810;K01810;K01810;K01810;K01810	-	GO:0004347//glucose-6-phosphate isomerase activity	GO:0006094//gluconeogenesis;GO:0006096//glycolytic process
MSTRG.24089	--	-	-	-	-	-	-	-	-
MSTRG.24090	--	-	-	-	-	-	-	-	-
MSTRG.24162	--	XP_042416120.1 taxid=94328 uncharacterized protein LOC122005230 [Zingiber officinale]	-	-	-	-	-	-	-
MSTRG.24172	At1g07660	KAF7823517.1 taxid=362788 histone H4 [Senna tora]	-	-	-	-	GO:0071821//FANCM-MHF complex	GO:0003677//DNA binding	GO:0006352//DNA-templated transcription, initiation
MSTRG.24246	--	-	-	-	-	-	-	-	-
MSTRG.24249	--	-	-	-	-	-	-	-	-
MSTRG.2426	RUB2	XP_042450045.1 taxid=94328 ubiquitin-NEDD8-like protein RUB2 [Zingiber officinale]	-	-	-	-	-	GO:0005515//protein binding;GO:0017154//semaphorin receptor activity	GO:0006289//nucleotide-excision repair
MSTRG.24267	PBE1	XP_009416647.1 taxid=214697 proteasome subunit beta type-5 [Musa acuminata AAA Group]	Genetic Information Processing	Folding, sorting and degradation	ko03050//Proteasome	K02737	GO:0000502//proteasome complex;GO:0005839//proteasome core complex	GO:0004175//endopeptidase activity;GO:0004298//threonine-type endopeptidase activity	GO:0010498//proteasomal protein catabolic process;GO:0051603//proteolysis involved in cellular protein catabolic process
MSTRG.24268	--	KAG6471374.1 taxid=94328 hypothetical protein ZIOFF_068815 [Zingiber officinale]	-	-	-	-	GO:0000151//ubiquitin ligase complex;GO:0016020//membrane	GO:0034450//ubiquitin-ubiquitin ligase activity	GO:0006511//ubiquitin-dependent protein catabolic process;GO:0016567//protein ubiquitination
MSTRG.24269	--	KAG6471374.1 taxid=94328 hypothetical protein ZIOFF_068815 [Zingiber officinale]	-	-	-	-	GO:0016020//membrane;GO:0062023//collagen-containing extracellular matrix	-	GO:0007275//multicellular organism development
MSTRG.2428	--	-	-	-	-	-	-	GO:0003677//DNA binding	-
MSTRG.24306	--	-	-	-	-	-	-	-	-
MSTRG.24309	WRKY28	XP_042409887.1 taxid=94328 WRKY transcription factor 71-like [Zingiber officinale]	-	-	-	-	-	GO:0003700//DNA-binding transcription factor activity;GO:0043565//sequence-specific DNA binding	GO:0006355//regulation of transcription, DNA-templated
MSTRG.24310	--	-	-	-	-	-	-	-	-
MSTRG.24399	SFC1	WOL14819.1 taxid=4628 mitochondrial succinate-fumarate transporter 1-like [Canna indica]	-	-	-	-	GO:0005575//cellular_component;GO:0005622//intracellular anatomical structure;GO:0005737//cytoplasm;GO:0005739//mitochondrion;GO:0005740//mitochondrial envelope;GO:0005743//mitochondrial inner membrane;GO:0016020//membrane;GO:0016021//integral component of membrane;GO:0019866//organelle inner membrane;GO:0031090//organelle membrane;GO:0031224//intrinsic component of membrane;GO:0031966//mitochond…	GO:0003674//molecular_function;GO:0005215//transporter activity;GO:0005310//dicarboxylic acid transmembrane transporter activity;GO:0005342//organic acid transmembrane transporter activity;GO:0005469//succinate:fumarate antiporter activity;GO:0008509//anion transmembrane transporter activity;GO:0008514//organic anion transmembrane transporter activity;GO:0015075//ion transmembrane transporter act…	GO:0006810//transport;GO:0006811//ion transport;GO:0006820//anion transport;GO:0006835//dicarboxylic acid transport;GO:0006839//mitochondrial transport;GO:0006855//xenobiotic transmembrane transport;GO:0008150//biological_process;GO:0015711//organic anion transport;GO:0015740//C4-dicarboxylate transport;GO:0015741//fumarate transport;GO:0015744//succinate transport;GO:0015849//organic acid transp…
MSTRG.24411	--	-	-	-	-	-	-	-	-
MSTRG.24413	PBL7	OAY81809.1 taxid=4615 Serine/threonine-protein kinase CDL1 [Ananas comosus]	-	-	-	-	-	GO:0004672//protein kinase activity;GO:0005524//ATP binding	GO:0006468//protein phosphorylation
MSTRG.24456	--	KAH7656818.1 taxid=55571 Short transmembrane mitochondrial protein 1 [Dioscorea alata]	-	-	-	-	-	-	-
MSTRG.24457	--	XP_042428017.1 taxid=94328 uncharacterized protein LOC122015257 isoform X3 [Zingiber officinale]	Genetic Information Processing	Folding, sorting and degradation	ko03018//RNA degradation	K10643	GO:0005575//cellular_component;GO:0005622//intracellular anatomical structure;GO:0005634//nucleus;GO:0005737//cytoplasm;GO:0030014//CCR4-NOT complex;GO:0030015//CCR4-NOT core complex;GO:0032991//protein-containing complex;GO:0043226//organelle;GO:0043227//membrane-bounded organelle;GO:0043229//intracellular organelle;GO:0043231//intracellular membrane-bounded organelle	GO:0003674//molecular_function;GO:0003676//nucleic acid binding;GO:0003677//DNA binding;GO:0003723//RNA binding;GO:0003824//catalytic activity;GO:0004842//ubiquitin-protein transferase activity;GO:0005488//binding;GO:0016740//transferase activity;GO:0019787//ubiquitin-like protein transferase activity;GO:0043167//ion binding;GO:0043169//cation binding;GO:0043565//sequence-specific DNA binding;GO:…	GO:0000209//protein polyubiquitination;GO:0000288//nuclear-transcribed mRNA catabolic process, deadenylation-dependent decay;GO:0000289//nuclear-transcribed mRNA poly(A) tail shortening;GO:0000956//nuclear-transcribed mRNA catabolic process;GO:0006139//nucleobase-containing compound metabolic process;GO:0006351//transcription, DNA-templated;GO:0006355//regulation of transcription, DNA-templated;G…
MSTRG.24458	--	-	-	-	-	-	-	-	-
MSTRG.2447	--	-	-	-	-	-	-	-	-
MSTRG.24477	VAMP711	XP_042416465.1 taxid=94328 vesicle-associated membrane protein 711-like [Zingiber officinale]	Genetic Information Processing	Folding, sorting and degradation	ko04130//SNARE interactions in vesicular transport	K08515	GO:0005815//microtubule organizing center	GO:0004650//polygalacturonase activity	GO:0005975//carbohydrate metabolic process
MSTRG.2448	--	-	-	-	-	-	-	-	-
MSTRG.24526	WRKY39	XP_042411826.1 taxid=94328 probable WRKY transcription factor 21 isoform X2 [Zingiber officinale]	-	-	-	-	-	GO:0003700//DNA-binding transcription factor activity;GO:0043565//sequence-specific DNA binding	GO:0006355//regulation of transcription, DNA-templated
MSTRG.24528	--	KAG1347453.1 taxid=13894 Protein FAR1-RELATED SEQUENCE 5 [Cocos nucifera]	-	-	-	-	-	GO:0008270//zinc ion binding	-
MSTRG.24546	BIG1	XP_042373657.1 taxid=94328 brefeldin A-inhibited guanine nucleotide-exchange protein 1-like isoform X1 [Zingiber officinale]	Cellular Processes	Transport and catabolism	ko04144//Endocytosis	K18442	-	GO:0003978//UDP-glucose 4-epimerase activity;GO:0016757//glycosyltransferase activity	GO:0005975//carbohydrate metabolic process;GO:0006012//galactose metabolic process
MSTRG.24549	TUBA1	XP_009400845.1 taxid=214697 tubulin alpha-3 chain [Musa acuminata AAA Group]	Cellular Processes	Transport and catabolism	ko04145//Phagosome	K07374	-	GO:0005525//GTP binding	-
MSTRG.24559	--	-	-	-	-	-	-	-	-
MSTRG.24560	--	-	-	-	-	-	-	-	-
MSTRG.24561	--	-	-	-	-	-	-	-	-
MSTRG.24577	--	XP_034594075.1 taxid=4556 protein SPEAR2 [Setaria viridis]	-	-	-	-	-	GO:0003700//DNA-binding transcription factor activity	-
MSTRG.24611	CDT5	CAG1856002.1 taxid=214687 unnamed protein product [Musa acuminata subsp. malaccensis] [Musa acuminata]	-	-	-	-	-	-	-
MSTRG.24616	--	XP_042398489.1 taxid=94328 stress response protein NST1-like [Zingiber officinale]	-	-	-	-	-	-	GO:0015743//malate transport
MSTRG.24621	ATXR7	XP_042397722.1 taxid=94328 histone-lysine N-methyltransferase ATXR7-like isoform X3 [Zingiber officinale]	-	-	-	-	GO:0045278//plasma membrane respiratory chain complex IV	GO:0004129//cytochrome-c oxidase activity	-
MSTRG.24622	--	XP_020097145.1 taxid=4615 uncharacterized protein LOC109716224 [Ananas comosus]	-	-	-	-	-	-	-
MSTRG.24631	--	-	-	-	-	-	-	-	-
MSTRG.24634	--	-	-	-	-	-	-	-	-
MSTRG.24666	--	-	-	-	-	-	-	-	-
MSTRG.24671	--	XP_042393452.1 taxid=94328 uncharacterized protein LOC121984544 [Zingiber officinale]	-	-	-	-	-	-	-
MSTRG.24677	--	XP_042416756.1 taxid=94328 aminoacyl tRNA synthase complex-interacting multifunctional protein 1-like [Zingiber officinale]	-	-	-	-	-	GO:0000049//tRNA binding;GO:0008013//beta-catenin binding	GO:0016055//Wnt signaling pathway
MSTRG.24682	FAX3	XP_042412132.1 taxid=94328 protein FATTY ACID EXPORT 3, chloroplastic-like [Zingiber officinale]	-	-	-	-	GO:0000775//chromosome, centromeric region;GO:0005634//nucleus;GO:0005739//mitochondrion;GO:0016020//membrane	GO:0005524//ATP binding	GO:0000278//mitotic cell cycle
MSTRG.24693	--	-	-	-	-	-	-	-	-
MSTRG.24700	--	-	-	-	-	-	-	GO:0016817//hydrolase activity, acting on acid anhydrides	GO:0033103//protein secretion by the type VI secretion system
MSTRG.24719	--	-	-	-	-	-	-	-	-
MSTRG.24727	--	-	-	-	-	-	-	-	-
MSTRG.24735	--	-	-	-	-	-	-	-	-
MSTRG.24742	--	-	-	-	-	-	-	-	GO:0006355//regulation of transcription, DNA-templated
MSTRG.24744	--	XP_042405236.1 taxid=94328 protein WHAT'S THIS FACTOR 1 homolog, chloroplastic-like [Zingiber officinale]	-	-	-	-	-	GO:0003723//RNA binding	-
MSTRG.24748	--	-	-	-	-	-	-	-	-
MSTRG.24749	--	-	-	-	-	-	-	-	-
MSTRG.24752	--	-	-	-	-	-	-	-	-
MSTRG.24758	--	-	-	-	-	-	-	-	-
MSTRG.24763	Os03g0108600	XP_042385727.1 taxid=94328 DEAD-box ATP-dependent RNA helicase 50-like isoform X2 [Zingiber officinale]	-	-	-	-	GO:0005575//cellular_component;GO:0005622//intracellular anatomical structure;GO:0005634//nucleus;GO:0005730//nucleolus;GO:0005737//cytoplasm;GO:0009507//chloroplast;GO:0009536//plastid;GO:0031974//membrane-enclosed lumen;GO:0031981//nuclear lumen;GO:0043226//organelle;GO:0043227//membrane-bounded organelle;GO:0043228//non-membrane-bounded organelle;GO:0043229//intracellular organelle;GO:0043231/…	GO:0000166//nucleotide binding;GO:0003674//molecular_function;GO:0003676//nucleic acid binding;GO:0003723//RNA binding;GO:0003724//RNA helicase activity;GO:0003824//catalytic activity;GO:0004386//helicase activity;GO:0005488//binding;GO:0005524//ATP binding;GO:0008186//ATP-dependent activity, acting on RNA;GO:0016462//pyrophosphatase activity;GO:0016787//hydrolase activity;GO:0016817//hydrolase a…	GO:0001101//response to acid chemical;GO:0002376//immune system process;GO:0006139//nucleobase-containing compound metabolic process;GO:0006725//cellular aromatic compound metabolic process;GO:0006807//nitrogen compound metabolic process;GO:0006950//response to stress;GO:0006952//defense response;GO:0006955//immune response;GO:0006968//cellular defense response;GO:0008150//biological_process;GO:0…
MSTRG.24772	--	-	-	-	-	-	-	-	-
MSTRG.24773	--	-	-	-	-	-	-	-	-
MSTRG.24775	DCL4	XP_042383667.1 taxid=94328 endoribonuclease Dicer homolog 4-like [Zingiber officinale]	Genetic Information Processing;Genetic Information Processing;Genetic Information Processing	Transcription;Translation;Translation	ko03040//Spliceosome;ko03015//mRNA surveillance pathway;ko03013//Nucleocytoplasmic transport	K12882;K12882;K12882	-	-	-
MSTRG.24776	DCL4	XP_042383667.1 taxid=94328 endoribonuclease Dicer homolog 4-like [Zingiber officinale]	-	-	-	-	GO:0005575//cellular_component;GO:0005622//intracellular anatomical structure;GO:0005634//nucleus;GO:0005737//cytoplasm;GO:0016020//membrane;GO:0016442//RISC complex;GO:0031332//RNAi effector complex;GO:0032991//protein-containing complex;GO:0043226//organelle;GO:0043227//membrane-bounded organelle;GO:0043229//intracellular organelle;GO:0043231//intracellular membrane-bounded organelle;GO:1990904…	GO:0000166//nucleotide binding;GO:0003674//molecular_function;GO:0003676//nucleic acid binding;GO:0003677//DNA binding;GO:0003723//RNA binding;GO:0003824//catalytic activity;GO:0004222//metalloendopeptidase activity;GO:0004386//helicase activity;GO:0004518//nuclease activity;GO:0004519//endonuclease activity;GO:0004521//endoribonuclease activity;GO:0004525//ribonuclease III activity;GO:0004540//r…	GO:0000003//reproduction;GO:0002252//immune effector process;GO:0002376//immune system process;GO:0003002//regionalization;GO:0003006//developmental process involved in reproduction;GO:0006139//nucleobase-containing compound metabolic process;GO:0006259//DNA metabolic process;GO:0006351//transcription, DNA-templated;GO:0006353//DNA-templated transcription, termination;GO:0006396//RNA processing;G…
MSTRG.24787	--	-	-	-	-	-	-	-	GO:0009306//protein secretion
MSTRG.24803	--	XP_042386684.1 taxid=94328 uncharacterized protein LOC121978398 [Zingiber officinale]	-	-	-	-	-	-	-
MSTRG.24817	--	KAJ4815669.1 taxid=906938 NAD(P)-binding Rossmann-fold superfamily protein [Rhynchospora pubera]	-	-	-	-	-	GO:0003978//UDP-glucose 4-epimerase activity;GO:0016757//glycosyltransferase activity	GO:0005975//carbohydrate metabolic process;GO:0006012//galactose metabolic process
MSTRG.24818	At3g01520	XP_042412097.1 taxid=94328 universal stress protein A-like protein [Zingiber officinale]	-	-	-	-	GO:0005575//cellular_component;GO:0005886//plasma membrane;GO:0016020//membrane;GO:0071944//cell periphery	GO:0000166//nucleotide binding;GO:0003674//molecular_function;GO:0005488//binding;GO:0016208//AMP binding;GO:0017076//purine nucleotide binding;GO:0030554//adenyl nucleotide binding;GO:0032553//ribonucleotide binding;GO:0032555//purine ribonucleotide binding;GO:0032559//adenyl ribonucleotide binding;GO:0036094//small molecule binding;GO:0043167//ion binding;GO:0043168//anion binding;GO:0043169//c…	GO:0006950//response to stress;GO:0008150//biological_process;GO:0050896//response to stimulus
MSTRG.24828	--	-	-	-	-	-	GO:0005576//extracellular region	GO:0005509//calcium ion binding	GO:0007160//cell-matrix adhesion
MSTRG.24829	--	-	-	-	-	-	-	-	-
MSTRG.24841	DTX46	XP_042416889.1 taxid=94328 protein DETOXIFICATION 46, chloroplastic-like isoform X1 [Zingiber officinale]	-	-	-	-	GO:0016020//membrane	GO:0015297//antiporter activity;GO:0042910//xenobiotic transmembrane transporter activity	GO:0055085//transmembrane transport
MSTRG.24844	GC1	XP_042412168.1 taxid=94328 epimerase family protein SDR39U1 homolog, chloroplastic-like isoform X2 [Zingiber officinale]	-	-	-	-	GO:0005575//cellular_component;GO:0005622//intracellular anatomical structure;GO:0005737//cytoplasm;GO:0009507//chloroplast;GO:0009526//plastid envelope;GO:0009528//plastid inner membrane;GO:0009536//plastid;GO:0009706//chloroplast inner membrane;GO:0009941//chloroplast envelope;GO:0016020//membrane;GO:0019866//organelle inner membrane;GO:0031090//organelle membrane;GO:0031967//organelle envelope…	GO:0003674//molecular_function;GO:0003824//catalytic activity;GO:0003854//3-beta-hydroxy-delta5-steroid dehydrogenase activity;GO:0003978//UDP-glucose 4-epimerase activity;GO:0004043//L-aminoadipate-semialdehyde dehydrogenase activity;GO:0004764//shikimate 3-dehydrogenase (NADP+) activity;GO:0005488//binding;GO:0005515//protein binding;GO:0008712//ADP-glyceromanno-heptose 6-epimerase activity;GO:…	GO:0005975//carbohydrate metabolic process;GO:0006012//galactose metabolic process;GO:0006694//steroid biosynthetic process;GO:0006996//organelle organization;GO:0008150//biological_process;GO:0008152//metabolic process;GO:0009085//lysine biosynthetic process;GO:0009243//O antigen biosynthetic process;GO:0009244//lipopolysaccharide core region biosynthetic process;GO:0009657//plastid organization…
MSTRG.24845	--	-	-	-	-	-	GO:0005737//cytoplasm	GO:1904047//S-adenosyl-L-methionine binding	GO:0071524//pyrrolysine biosynthetic process
MSTRG.24847	--	KAG6491050.1 taxid=94328 hypothetical protein ZIOFF_052382 [Zingiber officinale]	-	-	-	-	-	-	-
MSTRG.24848	--	-	-	-	-	-	GO:0071595//Nem1-Spo7 phosphatase complex	-	GO:0035307//positive regulation of protein dephosphorylation
MSTRG.24859	--	XP_042418643.1 taxid=94328 protein FAM32A-like isoform X1 [Zingiber officinale]	-	-	-	-	GO:0016020//membrane	GO:0005515//protein binding;GO:0016628//oxidoreductase activity, acting on the CH-CH group of donors, NAD or NADP as acceptor	GO:0016126//sterol biosynthetic process
MSTRG.24864	TPST	XP_042418648.1 taxid=94328 protein-tyrosine sulfotransferase-like isoform X2 [Zingiber officinale]	-	-	-	-	GO:0000139//Golgi membrane;GO:0005575//cellular_component;GO:0005622//intracellular anatomical structure;GO:0005737//cytoplasm;GO:0005768//endosome;GO:0005794//Golgi apparatus;GO:0005802//trans-Golgi network;GO:0012505//endomembrane system;GO:0016020//membrane;GO:0016021//integral component of membrane;GO:0031090//organelle membrane;GO:0031224//intrinsic component of membrane;GO:0031410//cytoplas…	GO:0003674//molecular_function;GO:0003824//catalytic activity;GO:0008146//sulfotransferase activity;GO:0008476//protein-tyrosine sulfotransferase activity;GO:0016740//transferase activity;GO:0016782//transferase activity, transferring sulphur-containing groups;GO:0017095//heparan sulfate 6-O-sulfotransferase activity;GO:0034483//heparan sulfate sulfotransferase activity;GO:0140096//catalytic acti…	GO:0002376//immune system process;GO:0006029//proteoglycan metabolic process;GO:0006521//regulation of cellular amino acid metabolic process;GO:0006807//nitrogen compound metabolic process;GO:0006950//response to stress;GO:0006952//defense response;GO:0006955//immune response;GO:0007275//multicellular organism development;GO:0008150//biological_process;GO:0008152//metabolic process;GO:0009058//bi…
MSTRG.24872	AHK3	KAH6771250.1 taxid=608512 Rossmann-fold superfamily protein [Perilla frutescens var. hirtella] [Perilla frutescens]	-	-	-	-	GO:0005575//cellular_component;GO:0005622//intracellular anatomical structure;GO:0005737//cytoplasm;GO:0005783//endoplasmic reticulum;GO:0005789//endoplasmic reticulum membrane;GO:0005886//plasma membrane;GO:0012505//endomembrane system;GO:0016020//membrane;GO:0016021//integral component of membrane;GO:0031224//intrinsic component of membrane;GO:0031984//organelle subcompartment;GO:0042175//nucle…	GO:0000155//phosphorelay sensor kinase activity;GO:0003674//molecular_function;GO:0003824//catalytic activity;GO:0004672//protein kinase activity;GO:0004673//protein histidine kinase activity;GO:0004888//transmembrane signaling receptor activity;GO:0005488//binding;GO:0005515//protein binding;GO:0008234//cysteine-type peptidase activity;GO:0009884//cytokinin receptor activity;GO:0016301//kinase a…	GO:0000160//phosphorelay signal transduction system;GO:0001101//response to acid chemical;GO:0006139//nucleobase-containing compound metabolic process;GO:0006464//cellular protein modification process;GO:0006468//protein phosphorylation;GO:0006508//proteolysis;GO:0006725//cellular aromatic compound metabolic process;GO:0006793//phosphorus metabolic process;GO:0006796//phosphate-containing compoun…
MSTRG.24873	AAA1	XP_042418663.1 taxid=94328 katanin p60 ATPase-containing subunit A1-like isoform X1 [Zingiber officinale]	-	-	-	-	GO:0000502//proteasome complex;GO:0005575//cellular_component;GO:0005622//intracellular anatomical structure;GO:0005634//nucleus;GO:0005737//cytoplasm;GO:0005856//cytoskeleton;GO:0005874//microtubule;GO:0009368//endopeptidase Clp complex;GO:0009376//HslUV protease complex;GO:0015630//microtubule cytoskeleton;GO:0016020//membrane;GO:0043226//organelle;GO:0043227//membrane-bounded organelle;GO:0043…	GO:0000166//nucleotide binding;GO:0003674//molecular_function;GO:0003677//DNA binding;GO:0003723//RNA binding;GO:0003724//RNA helicase activity;GO:0003824//catalytic activity;GO:0004176//ATP-dependent peptidase activity;GO:0004222//metalloendopeptidase activity;GO:0004252//serine-type endopeptidase activity;GO:0005488//binding;GO:0005515//protein binding;GO:0005524//ATP binding;GO:0008017//microt…	GO:0000226//microtubule cytoskeleton organization;GO:0000902//cell morphogenesis;GO:0000904//cell morphogenesis involved in differentiation;GO:0002949//tRNA threonylcarbamoyladenosine modification;GO:0006281//DNA repair;GO:0006310//DNA recombination;GO:0006508//proteolysis;GO:0006996//organelle organization;GO:0007010//cytoskeleton organization;GO:0007017//microtubule-based process;GO:0008150//bi…
MSTRG.24876	VIK	XP_042413988.1 taxid=94328 integrin-linked protein kinase 1-like [Zingiber officinale]	-	-	-	-	GO:0005575//cellular_component;GO:0005622//intracellular anatomical structure;GO:0005737//cytoplasm	GO:0000166//nucleotide binding;GO:0003674//molecular_function;GO:0003824//catalytic activity;GO:0004672//protein kinase activity;GO:0004674//protein serine/threonine kinase activity;GO:0004712//protein serine/threonine/tyrosine kinase activity;GO:0004713//protein tyrosine kinase activity;GO:0004715//non-membrane spanning protein tyrosine kinase activity;GO:0005488//binding;GO:0005515//protein bin…	GO:0006464//cellular protein modification process;GO:0006468//protein phosphorylation;GO:0006793//phosphorus metabolic process;GO:0006796//phosphate-containing compound metabolic process;GO:0006807//nitrogen compound metabolic process;GO:0007154//cell communication;GO:0007165//signal transduction;GO:0008150//biological_process;GO:0008152//metabolic process;GO:0009653//anatomical structure morphog…
MSTRG.24881	--	XP_042414950.1 taxid=94328 snake venom metalloprotease inhibitor 02D01-like [Zingiber officinale]	-	-	-	-	-	-	-
MSTRG.24886	BRG3	XP_042413996.1 taxid=94328 BOI-related E3 ubiquitin-protein ligase 1-like [Zingiber officinale]	-	-	-	-	GO:0031966//mitochondrial membrane	-	-
MSTRG.24887	--	XP_042413997.1 taxid=94328 ATP-dependent RNA helicase eIF4A-like [Zingiber officinale]	-	-	-	-	-	-	-
MSTRG.24919	VPS37-1	XP_042414032.1 taxid=94328 vacuolar protein-sorting-associated protein 37 homolog 1-like isoform X1 [Zingiber officinale]	Cellular Processes	Transport and catabolism	ko04144//Endocytosis	K12185	-	GO:0008883//glutamyl-tRNA reductase activity;GO:0050661//NADP binding	GO:0033014//tetrapyrrole biosynthetic process
MSTRG.24944	UGD5	XP_042414044.1 taxid=94328 UDP-glucose 6-dehydrogenase 5-like [Zingiber officinale]	Metabolism;Metabolism;Metabolism;Metabolism	Global and overview maps;Carbohydrate metabolism;Carbohydrate metabolism;Carbohydrate metabolism	ko01100//Metabolic pathways;ko00520//Amino sugar and nucleotide sugar metabolism;ko00040//Pentose and glucuronate interconversions;ko00053//Ascorbate and aldarate metabolism	K00012;K00012;K00012;K00012	-	GO:0016616//oxidoreductase activity, acting on the CH-OH group of donors, NAD or NADP as acceptor;GO:0051287//NAD binding	GO:0000271//polysaccharide biosynthetic process
MSTRG.24945	IRL7	XP_042414045.1 taxid=94328 plant intracellular Ras-group-related LRR protein 7-like [Zingiber officinale]	-	-	-	-	-	GO:0005515//protein binding	-
MSTRG.24975	--	XP_042414101.1 taxid=94328 protein sym-1-like [Zingiber officinale]	Cellular Processes	Transport and catabolism	ko04146//Peroxisome	K13347	GO:0016020//membrane	GO:0003677//DNA binding;GO:0003700//DNA-binding transcription factor activity;GO:0016987//sigma factor activity	GO:0006352//DNA-templated transcription, initiation;GO:0006355//regulation of transcription, DNA-templated
MSTRG.24988	--	-	-	-	-	-	-	-	-
MSTRG.24992	--	XP_042391210.1 taxid=94328 protein PHOX4-like [Zingiber officinale]	-	-	-	-	-	-	-
MSTRG.25025	--	XP_042410869.1 taxid=94328 elicitor-responsive protein 1-like isoform X2 [Zingiber officinale]	-	-	-	-	-	-	-
MSTRG.25035	--	KAK9008858.1 taxid=183260 hypothetical protein V6N11_080335 [Hibiscus sabdariffa]	-	-	-	-	-	-	-
MSTRG.25049	--	XP_042415476.1 taxid=94328 receptor-like protein EIX1 [Zingiber officinale]	-	-	-	-	-	-	-
MSTRG.25053	--	XP_042415506.1 taxid=94328 receptor-like protein EIX1 [Zingiber officinale]	-	-	-	-	-	GO:0005515//protein binding	-
MSTRG.25064	Polr1d	XP_042418628.1 taxid=94328 DNA-directed RNA polymerases I and III subunit RPAC2-like [Zingiber officinale]	Genetic Information Processing	Transcription	ko03020//RNA polymerase	K03020	GO:0000428//DNA-directed RNA polymerase complex;GO:0005575//cellular_component;GO:0005622//intracellular anatomical structure;GO:0005634//nucleus;GO:0005654//nucleoplasm;GO:0005666//RNA polymerase III complex;GO:0005730//nucleolus;GO:0005736//RNA polymerase I complex;GO:0030880//RNA polymerase complex;GO:0031974//membrane-enclosed lumen;GO:0031981//nuclear lumen;GO:0032991//protein-containing com…	GO:0003674//molecular_function;GO:0003676//nucleic acid binding;GO:0003677//DNA binding;GO:0003824//catalytic activity;GO:0003899//DNA-directed 5'-3' RNA polymerase activity;GO:0005488//binding;GO:0005515//protein binding;GO:0016740//transferase activity;GO:0016772//transferase activity, transferring phosphorus-containing groups;GO:0016779//nucleotidyltransferase activity;GO:0034062//5'-3' RNA po…	GO:0001501//skeletal system development;GO:0006139//nucleobase-containing compound metabolic process;GO:0006351//transcription, DNA-templated;GO:0006360//transcription by RNA polymerase I;GO:0006383//transcription by RNA polymerase III;GO:0006399//tRNA metabolic process;GO:0006725//cellular aromatic compound metabolic process;GO:0006807//nitrogen compound metabolic process;GO:0007275//multicellul…
MSTRG.25065	CYP71A1	XP_042448403.1 taxid=94328 cytochrome P450 71A1-like [Zingiber officinale]	-	-	-	-	-	GO:0004497//monooxygenase activity;GO:0005506//iron ion binding;GO:0005515//protein binding;GO:0016705//oxidoreductase activity, acting on paired donors, with incorporation or reduction of molecular oxygen;GO:0020037//heme binding	GO:0042981//regulation of apoptotic process;GO:0046148//pigment biosynthetic process
MSTRG.25066	CYP71A1	XP_042450016.1 taxid=94328 cytochrome P450 71A1-like [Zingiber officinale]	-	-	-	-	-	GO:0004497//monooxygenase activity;GO:0005506//iron ion binding;GO:0005515//protein binding;GO:0016705//oxidoreductase activity, acting on paired donors, with incorporation or reduction of molecular oxygen;GO:0020037//heme binding	GO:0042981//regulation of apoptotic process;GO:0046148//pigment biosynthetic process
MSTRG.25101	TRN1	WOL11529.1 taxid=4628 transportin-1 [Canna indica]	Genetic Information Processing	Translation	ko03013//Nucleocytoplasmic transport	K18752	GO:0016020//membrane	GO:0005388//P-type calcium transporter activity;GO:0005515//protein binding;GO:0005524//ATP binding;GO:0016887//ATP hydrolysis activity	GO:0006816//calcium ion transport
MSTRG.2513	--	-	-	-	-	-	-	-	-
MSTRG.2515	--	XP_042449771.1 taxid=94328 protein PLASTID REDOX INSENSITIVE 2, chloroplastic-like [Zingiber officinale]	-	-	-	-	-	-	-
MSTRG.25184	--	-	-	-	-	-	-	-	-
MSTRG.25230	--	XP_042415571.1 taxid=94328 uncharacterized protein LOC122004809 [Zingiber officinale]	-	-	-	-	-	-	-
MSTRG.25231	--	XP_042415586.1 taxid=94328 non-specific lipid-transfer protein P5-like [Zingiber officinale]	-	-	-	-	GO:0045254//pyruvate dehydrogenase complex	GO:0004742//dihydrolipoyllysine-residue acetyltransferase activity	GO:0006096//glycolytic process
MSTRG.25232	--	XP_042415586.1 taxid=94328 non-specific lipid-transfer protein P5-like [Zingiber officinale]	-	-	-	-	-	-	-
MSTRG.25233	PRO1	XP_042419029.1 taxid=94328 profilin-like [Zingiber officinale]	-	-	-	-	-	GO:0003779//actin binding	-
MSTRG.25234	At4g17486	XP_042419027.1 taxid=94328 deSI-like protein At4g17486 isoform X4 [Zingiber officinale]	-	-	-	-	-	GO:0008233//peptidase activity	-
MSTRG.25243	--	WOL12240.1 taxid=4628 serine/arginine repetitive matrix protein 2-like [Canna indica]	-	-	-	-	GO:0005840//ribosome	GO:0003735//structural constituent of ribosome	GO:0006412//translation
MSTRG.25244	--	XP_042404898.1 taxid=94328 uncharacterized protein LOC121995144 [Zingiber officinale]	-	-	-	-	-	-	-
MSTRG.25257	UBICEP52-7	XP_021805473.1 taxid=42229 polyubiquitin 11-like [Prunus avium]	Genetic Information Processing;Genetic Information Processing	Translation;Folding, sorting and degradation	ko03010//Ribosome;ko04120//Ubiquitin mediated proteolysis	K02927;K02927	GO:0005575//cellular_component;GO:0005622//intracellular anatomical structure;GO:0005634//nucleus;GO:0005737//cytoplasm;GO:0005840//ribosome;GO:0032991//protein-containing complex;GO:0043226//organelle;GO:0043227//membrane-bounded organelle;GO:0043228//non-membrane-bounded organelle;GO:0043229//intracellular organelle;GO:0043231//intracellular membrane-bounded organelle;GO:0043232//intracellular …	GO:0003674//molecular_function;GO:0003735//structural constituent of ribosome;GO:0005198//structural molecule activity;GO:0005515//protein binding;GO:0017154//semaphorin receptor activity	GO:0006289//nucleotide-excision repair;GO:0006412//translation;GO:0006518//peptide metabolic process;GO:0006807//nitrogen compound metabolic process;GO:0008150//biological_process;GO:0008152//metabolic process;GO:0009058//biosynthetic process;GO:0009059//macromolecule biosynthetic process;GO:0009987//cellular process;GO:0010467//gene expression;GO:0019538//protein metabolic process;GO:0034641//ce…
MSTRG.25266	--	XP_042410884.1 taxid=94328 uncharacterized protein LOC122000580 [Zingiber officinale]	-	-	-	-	-	GO:0009045//xylose isomerase activity	GO:0042732//D-xylose metabolic process
MSTRG.25269	--	-	-	-	-	-	-	-	-
MSTRG.25278	--	XP_042419067.1 taxid=94328 uncharacterized protein LOC122007290 isoform X1 [Zingiber officinale]	-	-	-	-	-	-	-
MSTRG.25344	FBP1	XP_009383738.1 taxid=214697 folate-binding protein 1 [Musa acuminata AAA Group]	-	-	-	-	GO:0005886//plasma membrane	-	-
MSTRG.25348	--	XP_042452172.1 taxid=94328 transmembrane 9 superfamily member 7-like [Zingiber officinale]	-	-	-	-	-	-	-
MSTRG.25365	--	XP_009399060.2 taxid=214697 probable galacturonosyltransferase-like 7 [Musa acuminata AAA Group]	-	-	-	-	-	GO:0016757//glycosyltransferase activity	-
MSTRG.25378	--	-	-	-	-	-	-	-	-
MSTRG.25433	--	-	-	-	-	-	-	GO:0003677//DNA binding	GO:0006355//regulation of transcription, DNA-templated
MSTRG.25434	--	-	-	-	-	-	-	-	-
MSTRG.25486	--	URD85177.1 taxid=320322 F-box LRR-repeat protein [Musa troglodytarum]	-	-	-	-	-	-	-
MSTRG.25541	--	-	-	-	-	-	-	-	-
MSTRG.25615	AGT3	XP_042410653.1 taxid=94328 alanine--glyoxylate aminotransferase 2 homolog 3, mitochondrial-like [Zingiber officinale]	Metabolism;Metabolism;Metabolism;Metabolism;Metabolism;Metabolism	Global and overview maps;Global and overview maps;Amino acid metabolism;Amino acid metabolism;Amino acid metabolism;Amino acid metabolism	ko01100//Metabolic pathways;ko01110//Biosynthesis of secondary metabolites;ko00270//Cysteine and methionine metabolism;ko00260//Glycine, serine and threonine metabolism;ko00250//Alanine, aspartate and glutamate metabolism;ko00280//Valine, leucine and isoleucine degradation	K00827;K00827;K00827;K00827;K00827;K00827	-	GO:0003867//4-aminobutyrate transaminase activity;GO:0004015//adenosylmethionine-8-amino-7-oxononanoate transaminase activity;GO:0004587//ornithine-oxo-acid transaminase activity;GO:0008483//transaminase activity;GO:0030170//pyridoxal phosphate binding;GO:0033094//butane-1,4-diamine:2-oxoglutarate aminotransferase activity;GO:0042286//glutamate-1-semialdehyde 2,1-aminomutase activity;GO:0045484//…	GO:0006520//cellular amino acid metabolic process;GO:0006525//arginine metabolic process;GO:0009102//biotin biosynthetic process;GO:0009447//putrescine catabolic process;GO:0009448//gamma-aminobutyric acid metabolic process;GO:0017000//antibiotic biosynthetic process;GO:0019491//ectoine biosynthetic process;GO:0033014//tetrapyrrole biosynthetic process
MSTRG.25685	--	-	-	-	-	-	GO:0005576//extracellular region	-	-
MSTRG.25690	--	-	-	-	-	-	-	-	-
MSTRG.25759	--	-	-	-	-	-	-	-	-
MSTRG.25772	--	-	-	-	-	-	-	-	-
MSTRG.25783	--	-	-	-	-	-	-	-	-
MSTRG.25798	--	-	-	-	-	-	-	-	-
MSTRG.25799	--	URD97002.1 taxid=320322 Abhydrolase domain containing [Musa troglodytarum]	-	-	-	-	-	-	-
MSTRG.25811	Os01g0192000	XP_042398943.1 taxid=94328 zinc finger CCCH domain-containing protein 2-like [Zingiber officinale]	-	-	-	-	-	GO:0005515//protein binding;GO:0046872//metal ion binding	-
MSTRG.25839	--	-	-	-	-	-	-	-	-
MSTRG.25841	--	XP_042376130.1 taxid=94328 probable inactive histone-lysine N-methyltransferase SUVR2 isoform X2 [Zingiber officinale]	Metabolism	Lipid metabolism	ko00564//Glycerophospholipid metabolism	K18696	-	-	-
MSTRG.25864	--	-	-	-	-	-	-	-	-
MSTRG.25866	udkD	URD93153.1 taxid=320322 Phosphoribulokinase / Uridine kinase family [Musa troglodytarum]	-	-	-	-	-	GO:0004127//cytidylate kinase activity;GO:0005524//ATP binding;GO:0016301//kinase activity	GO:0006139//nucleobase-containing compound metabolic process
MSTRG.25874	--	-	-	-	-	-	-	-	-
MSTRG.25878	--	-	-	-	-	-	GO:0043240//Fanconi anaemia nuclear complex	-	GO:0036297//interstrand cross-link repair
MSTRG.25879	--	-	-	-	-	-	-	-	-
MSTRG.25882	--	-	-	-	-	-	-	-	-
MSTRG.25883	--	-	-	-	-	-	-	-	-
MSTRG.25884	--	-	-	-	-	-	-	-	-
MSTRG.25885	--	-	-	-	-	-	-	GO:0061630//ubiquitin protein ligase activity	-
MSTRG.25886	--	KAH7690280.1 taxid=55571 Cytochrome c/b562 domain-containing protein [Dioscorea alata]	-	-	-	-	-	-	-
MSTRG.25892	--	-	-	-	-	-	-	-	-
MSTRG.25910	--	-	-	-	-	-	-	GO:0016817//hydrolase activity, acting on acid anhydrides	-
MSTRG.25913	--	-	-	-	-	-	-	-	-
MSTRG.25919	--	-	-	-	-	-	-	-	-
MSTRG.25922	DJ1B	XP_042389734.1 taxid=94328 protein DJ-1 homolog B-like [Zingiber officinale]	-	-	-	-	GO:0005576//extracellular region;GO:0033167//ARC complex	-	GO:0031047//gene silencing by RNA
MSTRG.25931	IPI1	XP_064935352.1 taxid=214697 E3 ubiquitin-protein ligase IPI1-like [Musa acuminata AAA Group]	-	-	-	-	GO:0005680//anaphase-promoting complex	GO:0008270//zinc ion binding;GO:0046872//metal ion binding;GO:0061630//ubiquitin protein ligase activity;GO:0097602//cullin family protein binding	GO:0031145//anaphase-promoting complex-dependent catabolic process
MSTRG.25935	--	-	-	-	-	-	-	-	-
MSTRG.25939	PAIR3	XP_042426473.1 taxid=94328 meiosis-specific protein PAIR3-like isoform X1 [Zingiber officinale]	-	-	-	-	-	GO:0005216//ion channel activity	-
MSTRG.25943	--	-	-	-	-	-	-	-	-
MSTRG.25950	--	XP_042453440.1 taxid=94328 septin and tuftelin-interacting protein 1 homolog 1-like [Zingiber officinale]	-	-	-	-	-	GO:0016788//hydrolase activity, acting on ester bonds	-
MSTRG.25952	--	XP_042453440.1 taxid=94328 septin and tuftelin-interacting protein 1 homolog 1-like [Zingiber officinale]	Metabolism;Metabolism	Global and overview maps;Amino acid metabolism	ko01100//Metabolic pathways;ko00330//Arginine and proline metabolism	K12251;K12251	-	-	-
MSTRG.25958	--	XP_042405075.1 taxid=94328 uncharacterized protein LOC121995392 [Zingiber officinale]	-	-	-	-	GO:0009318//exodeoxyribonuclease VII complex	GO:0008855//exodeoxyribonuclease VII activity;GO:0016757//glycosyltransferase activity	GO:0006308//DNA catabolic process
MSTRG.25961	RPL13A	XP_042450227.1 taxid=94328 ethylene-responsive transcription factor 1-like [Zingiber officinale]	Genetic Information Processing	Translation	ko03010//Ribosome	K02872	GO:0005840//ribosome;GO:0015934//large ribosomal subunit	GO:0003700//DNA-binding transcription factor activity;GO:0003735//structural constituent of ribosome	GO:0006355//regulation of transcription, DNA-templated;GO:0006412//translation
MSTRG.25963	DHAR1	XP_042418602.1 taxid=94328 probable glutathione S-transferase DHAR1, cytosolic [Zingiber officinale]	Metabolism;Metabolism;Metabolism	Global and overview maps;Metabolism of other amino acids;Carbohydrate metabolism	ko01100//Metabolic pathways;ko00480//Glutathione metabolism;ko00053//Ascorbate and aldarate metabolism	K21888;K21888;K21888	-	-	GO:0006351//transcription, DNA-templated
MSTRG.25964	IPI1	XP_042385656.1 taxid=94328 E3 ubiquitin-protein ligase RFI2-like isoform X1 [Zingiber officinale]	-	-	-	-	-	-	-
MSTRG.25967	--	-	-	-	-	-	-	-	-
MSTRG.25968	--	-	-	-	-	-	-	-	-
MSTRG.25972	--	-	-	-	-	-	GO:0042025//host cell nucleus	GO:0003700//DNA-binding transcription factor activity	GO:0006355//regulation of transcription, DNA-templated
MSTRG.25987	RE1	KAK2430235.1 taxid=3899 secreted RxLR effector protein [Trifolium repens]	-	-	-	-	-	-	GO:0015074//DNA integration
MSTRG.25988	--	-	-	-	-	-	-	-	-
MSTRG.25995	--	XP_042474585.1 taxid=94328 uncharacterized protein LOC122056615 isoform X7 [Zingiber officinale]	-	-	-	-	-	-	-
MSTRG.25998	--	URD97002.1 taxid=320322 Abhydrolase domain containing [Musa troglodytarum]	-	-	-	-	-	-	-
MSTRG.26013	--	-	-	-	-	-	-	-	-
MSTRG.26015	--	-	-	-	-	-	-	-	-
MSTRG.26021	--	-	-	-	-	-	-	-	-
MSTRG.26034	--	XP_042466901.1 taxid=94328 probable LRR receptor-like serine/threonine-protein kinase IRK [Zingiber officinale]	-	-	-	-	-	GO:0003677//DNA binding;GO:0003700//DNA-binding transcription factor activity	GO:0006355//regulation of transcription, DNA-templated
MSTRG.26041	--	-	-	-	-	-	-	-	-
MSTRG.26046	--	-	-	-	-	-	GO:0005783//endoplasmic reticulum	GO:0005509//calcium ion binding;GO:0051082//unfolded protein binding	GO:0006457//protein folding
MSTRG.26048	--	-	-	-	-	-	-	-	-
MSTRG.26058	--	-	-	-	-	-	-	-	-
MSTRG.26060	--	KAG6513632.1 taxid=94328 hypothetical protein ZIOFF_023964 [Zingiber officinale]	-	-	-	-	-	-	-
MSTRG.26098	--	URE22436.1 taxid=320322 Dual specificity protein phosphatase Diacylglycerol kinase, catalytic region [Musa troglodytarum]	-	-	-	-	GO:0005576//extracellular region	GO:0019871//sodium channel inhibitor activity	-
MSTRG.26103	MD1	EEF28914.1 taxid=3988 malate dehydrogenase, putative [Ricinus communis]	Metabolism;Metabolism;Metabolism;Metabolism;Metabolism;Metabolism;Metabolism;Metabolism	Global and overview maps;Global and overview maps;Global and overview maps;Carbohydrate metabolism;Amino acid metabolism;Energy metabolism;Carbohydrate metabolism;Carbohydrate metabolism	ko01100//Metabolic pathways;ko01110//Biosynthesis of secondary metabolites;ko01200//Carbon metabolism;ko00620//Pyruvate metabolism;ko00270//Cysteine and methionine metabolism;ko00710//Carbon fixation by Calvin cycle;ko00630//Glyoxylate and dicarboxylate metabolism;ko00020//Citrate cycle (TCA cycle)	K00025;K00025;K00025;K00025;K00025;K00025;K00025;K00025	GO:0005575//cellular_component;GO:0005622//intracellular anatomical structure;GO:0005737//cytoplasm;GO:0005886//plasma membrane;GO:0016020//membrane;GO:0071944//cell periphery	GO:0003674//molecular_function;GO:0003824//catalytic activity;GO:0005509//calcium ion binding;GO:0016491//oxidoreductase activity;GO:0016614//oxidoreductase activity, acting on CH-OH group of donors;GO:0016615//malate dehydrogenase activity;GO:0016616//oxidoreductase activity, acting on the CH-OH group of donors, NAD or NADP as acceptor;GO:0030060//L-malate dehydrogenase activity	GO:0005975//carbohydrate metabolic process;GO:0006082//organic acid metabolic process;GO:0006091//generation of precursor metabolites and energy;GO:0006099//tricarboxylic acid cycle;GO:0006101//citrate metabolic process;GO:0006107//oxaloacetate metabolic process;GO:0006108//malate metabolic process;GO:0006139//nucleobase-containing compound metabolic process;GO:0006725//cellular aromatic compound…
MSTRG.26107	--	URD99620.1 taxid=320322 lysine ketoglutarate reductase trans-splicing related 1 [Musa troglodytarum]	-	-	-	-	-	-	-
MSTRG.26115	At2g17570	XP_042387208.1 taxid=94328 dehydrodolichyl diphosphate synthase CPT3-like [Zingiber officinale]	Metabolism;Metabolism	Global and overview maps;Metabolism of terpenoids and polyketides	ko01110//Biosynthesis of secondary metabolites;ko00900//Terpenoid backbone biosynthesis	K11778;K11778	GO:0005737//cytoplasm	GO:0016765//transferase activity, transferring alkyl or aryl (other than methyl) groups	GO:0009252//peptidoglycan biosynthetic process
MSTRG.26127	--	XP_042389710.1 taxid=94328 RING finger and transmembrane domain-containing protein 2-like [Zingiber officinale]	-	-	-	-	-	-	-
MSTRG.2614	--	KAG6469329.1 taxid=94328 hypothetical protein ZIOFF_074042 [Zingiber officinale]	-	-	-	-	GO:0005643//nuclear pore;GO:0005840//ribosome	GO:0003735//structural constituent of ribosome	GO:0006412//translation
MSTRG.26143	DRP1A	XP_042413745.1 taxid=94328 dynamin-related protein 5A [Zingiber officinale]	-	-	-	-	GO:0005737//cytoplasm	GO:0000166//nucleotide binding;GO:0000287//magnesium ion binding;GO:0003677//DNA binding;GO:0003924//GTPase activity;GO:0005524//ATP binding;GO:0005525//GTP binding;GO:0043022//ribosome binding	GO:0042254//ribosome biogenesis;GO:0052324//plant-type cell wall cellulose biosynthetic process
MSTRG.26156	--	XP_042412126.1 taxid=94328 uncharacterized protein LOC122001448 [Zingiber officinale]	-	-	-	-	-	-	-
MSTRG.26162	--	XP_042401756.1 taxid=94328 pinin-like isoform X3 [Zingiber officinale]	-	-	-	-	-	GO:0003676//nucleic acid binding;GO:0008270//zinc ion binding	-
MSTRG.26177	--	-	-	-	-	-	-	GO:0008168//methyltransferase activity	GO:0008299//isoprenoid biosynthetic process
MSTRG.26181	RXLR161	XP_050207760.1 taxid=3986 secreted RxLR effector protein 161-like [Mercurialis annua]	-	-	-	-	-	-	-
MSTRG.26188	--	XP_039683200.1 taxid=3880 uncharacterized protein LOC112416450 [Medicago truncatula]	-	-	-	-	-	-	-
MSTRG.26201	--	-	-	-	-	-	-	-	-
MSTRG.26205	--	XP_042429346.1 taxid=94328 translation initiation factor eIF-2B subunit alpha-like [Zingiber officinale]	-	-	-	-	-	-	-
MSTRG.26252	--	-	-	-	-	-	-	-	-
MSTRG.26262	RPS19A	XP_008792726.2 taxid=42345 40S ribosomal protein S19 [Phoenix dactylifera]	Genetic Information Processing	Translation	ko03010//Ribosome	K02966	GO:0005840//ribosome	GO:0003735//structural constituent of ribosome	GO:0006412//translation
MSTRG.26264	--	ABF70006.1 taxid=4641 transport protein-related [Musa acuminata]	-	-	-	-	-	-	-
MSTRG.26285	--	-	-	-	-	-	-	-	-
MSTRG.26296	--	-	-	-	-	-	GO:0005840//ribosome	GO:0003735//structural constituent of ribosome	GO:0006412//translation
MSTRG.26312	--	KAG6502916.1 taxid=94328 hypothetical protein ZIOFF_035205 [Zingiber officinale]	-	-	-	-	-	-	-
MSTRG.26318	--	-	-	-	-	-	-	-	-
MSTRG.26353	EDR2	XP_042413503.1 taxid=94328 protein ENHANCED DISEASE RESISTANCE 2-like isoform X1 [Zingiber officinale]	-	-	-	-	-	GO:0008289//lipid binding	-
MSTRG.26383	At5g55070	XP_042378915.1 taxid=94328 dihydrolipoyllysine-residue succinyltransferase component of 2-oxoglutarate dehydrogenase complex 2, mitochondrial-like isoform X3 [Zingiber officinale]	Metabolism;Metabolism;Metabolism;Metabolism;Metabolism;Metabolism	Global and overview maps;Global and overview maps;Global and overview maps;Carbohydrate metabolism;Amino acid metabolism;Amino acid metabolism	ko01100//Metabolic pathways;ko01110//Biosynthesis of secondary metabolites;ko01200//Carbon metabolism;ko00020//Citrate cycle (TCA cycle);ko00380//Tryptophan metabolism;ko00310//Lysine degradation	K00658;K00658;K00658;K00658;K00658;K00658	GO:0045252//oxoglutarate dehydrogenase complex	GO:0004149//dihydrolipoyllysine-residue succinyltransferase activity	GO:0006099//tricarboxylic acid cycle
MSTRG.26386	--	XP_042418128.1 taxid=94328 uncharacterized protein LOC122006626 isoform X2 [Zingiber officinale]	-	-	-	-	-	-	-
MSTRG.26406	--	-	-	-	-	-	-	-	-
MSTRG.26427	--	-	-	-	-	-	-	-	-
MSTRG.26448	Rb1	XP_042432273.1 taxid=94328 retinoblastoma-related protein-like isoform X1 [Zingiber officinale]	-	-	-	-	GO:0005575//cellular_component;GO:0005622//intracellular anatomical structure;GO:0005634//nucleus;GO:0016020//membrane;GO:0043226//organelle;GO:0043227//membrane-bounded organelle;GO:0043229//intracellular organelle;GO:0043231//intracellular membrane-bounded organelle	GO:0005388//P-type calcium transporter activity;GO:0005524//ATP binding;GO:0016887//ATP hydrolysis activity	GO:0006139//nucleobase-containing compound metabolic process;GO:0006351//transcription, DNA-templated;GO:0006355//regulation of transcription, DNA-templated;GO:0006357//regulation of transcription by RNA polymerase II;GO:0006725//cellular aromatic compound metabolic process;GO:0006807//nitrogen compound metabolic process;GO:0006816//calcium ion transport;GO:0007049//cell cycle;GO:0008150//biologi…
MSTRG.26461	At2g37660	URE12024.1 taxid=320322 3-beta hydroxysteroid dehydrogenase/isomerase family [Musa troglodytarum]	-	-	-	-	-	GO:0008839//4-hydroxy-tetrahydrodipicolinate reductase	GO:0009089//lysine biosynthetic process via diaminopimelate
MSTRG.26466	--	-	-	-	-	-	-	-	-
MSTRG.26484	SG1	XP_042374712.1 taxid=94328 protein SLOW GREEN 1, chloroplastic-like [Zingiber officinale]	-	-	-	-	GO:0005575//cellular_component;GO:0005622//intracellular anatomical structure;GO:0005737//cytoplasm;GO:0009279//cell outer membrane;GO:0009507//chloroplast;GO:0009526//plastid envelope;GO:0009536//plastid;GO:0009941//chloroplast envelope;GO:0016020//membrane;GO:0031967//organelle envelope;GO:0031975//envelope;GO:0043226//organelle;GO:0043227//membrane-bounded organelle;GO:0043229//intracellular o…	GO:0005515//protein binding;GO:1901515//poly-beta-1,6-N-acetyl-D-glucosamine transmembrane transporter activity	GO:0006996//organelle organization;GO:0008150//biological_process;GO:0009657//plastid organization;GO:0009658//chloroplast organization;GO:0009987//cellular process;GO:0016043//cellular component organization;GO:0042168//heme metabolic process;GO:0071840//cellular component organization or biogenesis
MSTRG.26488	--	-	-	-	-	-	-	-	-
MSTRG.26489	--	-	-	-	-	-	-	-	-
MSTRG.26499	--	XP_042469351.1 taxid=94328 COX assembly mitochondrial protein 2 homolog [Zingiber officinale]	-	-	-	-	-	-	-
MSTRG.26509	--	-	-	-	-	-	-	-	-
MSTRG.26583	LRL3	XP_042474472.1 taxid=94328 bHLH transcription factor RHL1-like isoform X2 [Zingiber officinale]	-	-	-	-	GO:0005634//nucleus;GO:0005668//RNA polymerase transcription factor SL1 complex	GO:0003676//nucleic acid binding;GO:0008270//zinc ion binding	GO:0006355//regulation of transcription, DNA-templated
MSTRG.26586	--	XP_042464029.1 taxid=94328 CLAVATA3/ESR (CLE)-related protein 25-like [Zingiber officinale]	-	-	-	-	GO:0005743//mitochondrial inner membrane	-	GO:0033617//mitochondrial cytochrome c oxidase assembly
MSTRG.26654	--	-	-	-	-	-	-	-	-
MSTRG.26758	At4g10780	XP_042465440.1 taxid=94328 probable disease resistance protein At1g61300 [Zingiber officinale]	-	-	-	-	-	GO:0005515//protein binding;GO:0043531//ADP binding	-
MSTRG.26770	--	XP_042465425.1 taxid=94328 probable disease resistance protein At1g61300 isoform X1 [Zingiber officinale]	-	-	-	-	-	-	-
MSTRG.26790	JAL35	XP_042440186.1 taxid=94328 horcolin-like [Zingiber officinale]	-	-	-	-	-	-	-
MSTRG.2680	--	-	-	-	-	-	-	-	-
MSTRG.26831	--	-	-	-	-	-	-	-	-
MSTRG.26832	--	-	-	-	-	-	-	-	-
MSTRG.26839	RPS2	XP_042459953.1 taxid=94328 probable disease resistance protein At1g61300 isoform X2 [Zingiber officinale]	-	-	-	-	GO:0005737//cytoplasm;GO:0031262//Ndc80 complex;GO:0031514//motile cilium	GO:0003677//DNA binding;GO:0003697//single-stranded DNA binding;GO:0004140//dephospho-CoA kinase activity;GO:0005515//protein binding;GO:0005524//ATP binding;GO:0005525//GTP binding;GO:0008134//transcription factor binding;GO:0016887//ATP hydrolysis activity;GO:0042803//protein homodimerization activity;GO:0043531//ADP binding;GO:0070840//dynein complex binding	GO:0006260//DNA replication;GO:0006281//DNA repair;GO:0006310//DNA recombination;GO:0006777//Mo-molybdopterin cofactor biosynthetic process;GO:0009432//SOS response;GO:0015937//coenzyme A biosynthetic process;GO:0048870//cell motility;GO:0051315//attachment of mitotic spindle microtubules to kinetochore
MSTRG.26870	--	-	-	-	-	-	-	-	-
MSTRG.26875	--	-	-	-	-	-	-	-	-
MSTRG.26910	--	-	-	-	-	-	-	GO:0008270//zinc ion binding	-
MSTRG.2695	--	-	-	-	-	-	-	-	-
MSTRG.26985	NEK5	KYP68676.1 taxid=3821 Serine/threonine-protein kinase Nek5 [Cajanus cajan]	-	-	-	-	GO:0005575//cellular_component;GO:0005622//intracellular anatomical structure;GO:0005737//cytoplasm;GO:0005856//cytoskeleton;GO:0005874//microtubule;GO:0005881//cytoplasmic microtubule;GO:0005938//cell cortex;GO:0015630//microtubule cytoskeleton;GO:0030863//cortical cytoskeleton;GO:0030981//cortical microtubule cytoskeleton;GO:0043226//organelle;GO:0043228//non-membrane-bounded organelle;GO:00432…	GO:0000166//nucleotide binding;GO:0003674//molecular_function;GO:0003824//catalytic activity;GO:0004402//histone acetyltransferase activity;GO:0004672//protein kinase activity;GO:0004674//protein serine/threonine kinase activity;GO:0005488//binding;GO:0005524//ATP binding;GO:0016301//kinase activity;GO:0016740//transferase activity;GO:0016772//transferase activity, transferring phosphorus-contain…	GO:0000226//microtubule cytoskeleton organization;GO:0006355//regulation of transcription, DNA-templated;GO:0006464//cellular protein modification process;GO:0006468//protein phosphorylation;GO:0006793//phosphorus metabolic process;GO:0006796//phosphate-containing compound metabolic process;GO:0006807//nitrogen compound metabolic process;GO:0006996//organelle organization;GO:0007010//cytoskeleton…
MSTRG.27000	At1g67320	XP_042418452.1 taxid=94328 probable DNA primase large subunit [Zingiber officinale]	Genetic Information Processing	Replication and repair	ko03030//DNA replication	K02685	GO:0000228//nuclear chromosome;GO:0000428//DNA-directed RNA polymerase complex;GO:0005575//cellular_component;GO:0005622//intracellular anatomical structure;GO:0005634//nucleus;GO:0005635//nuclear envelope;GO:0005654//nucleoplasm;GO:0005657//replication fork;GO:0005658//alpha DNA polymerase:primase complex;GO:0005694//chromosome;GO:0012505//endomembrane system;GO:0030880//RNA polymerase complex;G…	GO:0003674//molecular_function;GO:0003676//nucleic acid binding;GO:0003677//DNA binding;GO:0003697//single-stranded DNA binding;GO:0003824//catalytic activity;GO:0003887//DNA-directed DNA polymerase activity;GO:0003896//DNA primase activity;GO:0003899//DNA-directed 5'-3' RNA polymerase activity;GO:0005488//binding;GO:0016740//transferase activity;GO:0016772//transferase activity, transferring pho…	GO:0000082//G1/S transition of mitotic cell cycle;GO:0000278//mitotic cell cycle;GO:0000723//telomere maintenance;GO:0001654//eye development;GO:0001745//compound eye morphogenesis;GO:0006139//nucleobase-containing compound metabolic process;GO:0006259//DNA metabolic process;GO:0006260//DNA replication;GO:0006261//DNA-dependent DNA replication;GO:0006269//DNA replication, synthesis of RNA primer;…
MSTRG.27001	RR22	XP_042427434.1 taxid=94328 two-component response regulator ORR24-like isoform X1 [Zingiber officinale]	Environmental Information Processing	Signal transduction	ko04075//Plant hormone signal transduction	K14491	GO:0016020//membrane	GO:0000155//phosphorelay sensor kinase activity;GO:0000156//phosphorelay response regulator activity;GO:0003677//DNA binding;GO:0004673//protein histidine kinase activity;GO:0005509//calcium ion binding;GO:0005524//ATP binding	GO:0000160//phosphorelay signal transduction system;GO:0006355//regulation of transcription, DNA-templated;GO:0006808//regulation of nitrogen utilization;GO:0042173//regulation of sporulation resulting in formation of a cellular spore;GO:0043937//regulation of sporulation;GO:0051606//detection of stimulus
MSTRG.27002	RR22	XP_042425380.1 taxid=94328 two-component response regulator ORR24-like isoform X1 [Zingiber officinale]	Environmental Information Processing	Signal transduction	ko04075//Plant hormone signal transduction	K14491	GO:0016020//membrane	GO:0000155//phosphorelay sensor kinase activity;GO:0000156//phosphorelay response regulator activity;GO:0003677//DNA binding;GO:0004673//protein histidine kinase activity;GO:0005509//calcium ion binding;GO:0005524//ATP binding	GO:0000160//phosphorelay signal transduction system;GO:0006355//regulation of transcription, DNA-templated;GO:0006808//regulation of nitrogen utilization;GO:0006817//phosphate ion transport;GO:0042173//regulation of sporulation resulting in formation of a cellular spore;GO:0043937//regulation of sporulation;GO:0051606//detection of stimulus
MSTRG.27003	--	-	-	-	-	-	-	-	-
MSTRG.27026	--	-	-	-	-	-	-	-	-
MSTRG.2704	--	XP_042453440.1 taxid=94328 septin and tuftelin-interacting protein 1 homolog 1-like [Zingiber officinale]	-	-	-	-	-	-	-
MSTRG.27044	GYRB	KAH7667297.1 taxid=55571 DNA gyrase subunit B protein [Dioscorea alata]	-	-	-	-	GO:0005694//chromosome	GO:0003677//DNA binding;GO:0003918//DNA topoisomerase type II (double strand cut, ATP-hydrolyzing) activity;GO:0005524//ATP binding	GO:0006265//DNA topological change
MSTRG.27059	--	-	-	-	-	-	GO:0009368//endopeptidase Clp complex	GO:0004176//ATP-dependent peptidase activity;GO:0004252//serine-type endopeptidase activity	GO:0006508//proteolysis
MSTRG.2710	--	XP_042443513.1 taxid=94328 rab3 GTPase-activating protein non-catalytic subunit [Zingiber officinale]	-	-	-	-	-	-	-
MSTRG.27102	--	-	-	-	-	-	-	-	-
MSTRG.27107	MAP65-3	XP_042436321.1 taxid=94328 65-kDa microtubule-associated protein 3-like isoform X1 [Zingiber officinale]	-	-	-	-	-	-	-
MSTRG.27114	--	XP_042467246.1 taxid=94328 uncharacterized protein LOC122050409 [Zingiber officinale]	-	-	-	-	-	-	-
MSTRG.27124	clpP	XP_042389935.1 taxid=94328 E3 ubiquitin-protein ligase PRT1-like [Zingiber officinale]	-	-	-	-	GO:0009368//endopeptidase Clp complex	GO:0003697//single-stranded DNA binding;GO:0004176//ATP-dependent peptidase activity;GO:0004252//serine-type endopeptidase activity;GO:0016832//aldehyde-lyase activity;GO:0046872//metal ion binding;GO:0061630//ubiquitin protein ligase activity	GO:0005975//carbohydrate metabolic process;GO:0006301//postreplication repair;GO:0006508//proteolysis;GO:0006513//protein monoubiquitination
MSTRG.27137	SPT6	XP_042395241.1 taxid=94328 transcription elongation factor SPT6 homolog [Zingiber officinale]	-	-	-	-	GO:0009368//endopeptidase Clp complex	GO:0003677//DNA binding;GO:0004176//ATP-dependent peptidase activity;GO:0004252//serine-type endopeptidase activity	GO:0006166//purine ribonucleoside salvage;GO:0006508//proteolysis
MSTRG.27138	--	-	-	-	-	-	-	-	-
MSTRG.2714	FTSHI1	XP_042445469.1 taxid=94328 probable inactive ATP-dependent zinc metalloprotease FTSHI 1, chloroplastic [Zingiber officinale]	-	-	-	-	GO:0005575//cellular_component;GO:0005622//intracellular anatomical structure;GO:0005737//cytoplasm;GO:0005739//mitochondrion;GO:0009507//chloroplast;GO:0009526//plastid envelope;GO:0009528//plastid inner membrane;GO:0009536//plastid;GO:0009579//thylakoid;GO:0009706//chloroplast inner membrane;GO:0009941//chloroplast envelope;GO:0016020//membrane;GO:0016021//integral component of membrane;GO:0019…	GO:0000166//nucleotide binding;GO:0003674//molecular_function;GO:0003824//catalytic activity;GO:0004175//endopeptidase activity;GO:0004176//ATP-dependent peptidase activity;GO:0004222//metalloendopeptidase activity;GO:0005488//binding;GO:0005524//ATP binding;GO:0008233//peptidase activity;GO:0008237//metallopeptidase activity;GO:0008270//zinc ion binding;GO:0016462//pyrophosphatase activity;GO:00…	GO:0000003//reproduction;GO:0003006//developmental process involved in reproduction;GO:0006508//proteolysis;GO:0006807//nitrogen compound metabolic process;GO:0006996//organelle organization;GO:0007275//multicellular organism development;GO:0008150//biological_process;GO:0008152//metabolic process;GO:0009657//plastid organization;GO:0009658//chloroplast organization;GO:0009790//embryo development…
MSTRG.27141	MTOPVIB	XP_042394708.1 taxid=94328 type 2 DNA topoisomerase 6 subunit B-like isoform X1 [Zingiber officinale]	-	-	-	-	GO:0009368//endopeptidase Clp complex	GO:0004176//ATP-dependent peptidase activity;GO:0004252//serine-type endopeptidase activity	GO:0006508//proteolysis
MSTRG.27155	--	XP_042453440.1 taxid=94328 septin and tuftelin-interacting protein 1 homolog 1-like [Zingiber officinale]	-	-	-	-	-	-	-
MSTRG.27156	--	-	-	-	-	-	-	-	-
MSTRG.27162	RE2	AFN88207.1 taxid=3885 integrase core domain containing protein [Phaseolus vulgaris]	-	-	-	-	-	-	GO:0015074//DNA integration
MSTRG.27163	--	-	-	-	-	-	-	-	-
MSTRG.27167	--	-	-	-	-	-	-	-	-
MSTRG.27170	BIG1	XP_042373657.1 taxid=94328 brefeldin A-inhibited guanine nucleotide-exchange protein 1-like isoform X1 [Zingiber officinale]	Cellular Processes	Transport and catabolism	ko04144//Endocytosis	K18442	-	-	-
MSTRG.27173	--	-	-	-	-	-	-	-	-
MSTRG.27175	--	-	-	-	-	-	-	-	-
MSTRG.27176	--	-	-	-	-	-	-	-	-
MSTRG.27179	--	GER47805.1 taxid=4170 gag-pol polyprotein [Striga asiatica]	-	-	-	-	-	GO:0003676//nucleic acid binding;GO:0008270//zinc ion binding	-
MSTRG.27187	MTP4	XP_042446067.1 taxid=94328 metal tolerance protein 4-like [Zingiber officinale]	-	-	-	-	GO:0000325//plant-type vacuole;GO:0005575//cellular_component;GO:0005622//intracellular anatomical structure;GO:0005737//cytoplasm;GO:0005773//vacuole;GO:0005774//vacuolar membrane;GO:0009705//plant-type vacuole membrane;GO:0016020//membrane;GO:0016021//integral component of membrane;GO:0031090//organelle membrane;GO:0031224//intrinsic component of membrane;GO:0035618//root hair;GO:0042995//cell …	GO:0003674//molecular_function;GO:0005215//transporter activity;GO:0005384//manganese ion transmembrane transporter activity;GO:0008324//cation transmembrane transporter activity;GO:0015075//ion transmembrane transporter activity;GO:0015318//inorganic molecular entity transmembrane transporter activity;GO:0015562//efflux transmembrane transporter activity;GO:0022857//transmembrane transporter act…	GO:0000003//reproduction;GO:0000041//transition metal ion transport;GO:0003006//developmental process involved in reproduction;GO:0006810//transport;GO:0006811//ion transport;GO:0006812//cation transport;GO:0006828//manganese ion transport;GO:0007275//multicellular organism development;GO:0008150//biological_process;GO:0009791//post-embryonic development;GO:0009845//seed germination;GO:0010154//f…
MSTRG.27195	--	XP_047320954.1 taxid=253017 uncharacterized protein LOC124925022 [Impatiens glandulifera]	-	-	-	-	-	-	-
MSTRG.27196	--	-	-	-	-	-	-	-	-
MSTRG.27201	--	URM60731.1 taxid=4068 ZF-HD family protein [Gymnema sylvestre]	-	-	-	-	-	-	-
MSTRG.27203	--	-	-	-	-	-	-	-	-
MSTRG.27209	--	-	-	-	-	-	-	-	-
MSTRG.27210	--	-	-	-	-	-	-	-	-
MSTRG.27216	--	-	-	-	-	-	-	-	-
MSTRG.27224	--	KAH7664023.1 taxid=55571 P-loop containing nucleoside triphosphate hydrolase protein [Dioscorea alata]	-	-	-	-	-	GO:0005524//ATP binding	-
MSTRG.27231	--	XP_039138541.1 taxid=55577 probable polyamine aminopropyl transferase isoform X1 [Dioscorea cayenensis subsp. rotundata] [Dioscorea cayenensis]	-	-	-	-	-	GO:0008168//methyltransferase activity	-
MSTRG.27232	CBR1	XP_042469080.1 taxid=94328 NADH--cytochrome b5 reductase 1-like [Zingiber officinale]	Metabolism	Carbohydrate metabolism	ko00520//Amino sugar and nucleotide sugar metabolism	K00326	-	-	-
MSTRG.27236	MKP1	XP_042389947.1 taxid=94328 protein-tyrosine-phosphatase MKP1-like [Zingiber officinale]	-	-	-	-	-	GO:0004725//protein tyrosine phosphatase activity	GO:0006470//protein dephosphorylation;GO:0016311//dephosphorylation
MSTRG.27239	ogdh	XP_042394690.1 taxid=94328 2-oxoglutarate dehydrogenase, mitochondrial-like [Zingiber officinale]	Metabolism;Metabolism;Metabolism;Metabolism	Global and overview maps;Global and overview maps;Global and overview maps;Carbohydrate metabolism	ko01100//Metabolic pathways;ko01110//Biosynthesis of secondary metabolites;ko01200//Carbon metabolism;ko00020//Citrate cycle (TCA cycle)	K00164;K00164;K00164;K00164	GO:0045252//oxoglutarate dehydrogenase complex	GO:0004591//oxoglutarate dehydrogenase (succinyl-transferring) activity;GO:0030976//thiamine pyrophosphate binding	GO:0006099//tricarboxylic acid cycle
MSTRG.27241	VLN4	XP_042378140.1 taxid=94328 villin-3-like isoform X2 [Zingiber officinale]	-	-	-	-	-	-	-
MSTRG.27244	--	TYK02903.1 taxid=1194695 transposase [Cucumis melo var. makuwa] [Cucumis melo]	-	-	-	-	-	GO:0008234//cysteine-type peptidase activity	GO:0006508//proteolysis
MSTRG.27252	MED31	XP_042389275.1 taxid=94328 mediator of RNA polymerase II transcription subunit 31-like [Zingiber officinale]	-	-	-	-	GO:0016592//mediator complex	GO:0003712//transcription coregulator activity	GO:0006355//regulation of transcription, DNA-templated
MSTRG.27255	GSTT1	XP_042389876.1 taxid=94328 glutathione S-transferase T1-like isoform X1 [Zingiber officinale]	Metabolism;Metabolism	Global and overview maps;Metabolism of other amino acids	ko01100//Metabolic pathways;ko00480//Glutathione metabolism	K00799;K00799	GO:0005576//extracellular region;GO:0005737//cytoplasm	GO:0005136//interleukin-4 receptor binding;GO:0008083//growth factor activity;GO:0016034//maleylacetoacetate isomerase activity	GO:0006559//L-phenylalanine catabolic process;GO:0006572//tyrosine catabolic process;GO:0006955//immune response
MSTRG.27256	--	-	-	-	-	-	-	-	-
MSTRG.27260	--	XP_042442575.1 taxid=94328 uncharacterized protein LOC122027646 [Zingiber officinale]	-	-	-	-	-	-	-
MSTRG.27262	--	KAK2436543.1 taxid=3899 hypothetical protein QL285_021531 [Trifolium repens]	-	-	-	-	-	-	-
MSTRG.27264	--	-	-	-	-	-	-	-	-
MSTRG.27265	--	-	-	-	-	-	-	-	-
MSTRG.27266	--	-	-	-	-	-	-	-	-
MSTRG.27269	VIP1	KAF5183581.1 taxid=46969 Laccase-6 [Thalictrum thalictroides]	Environmental Information Processing	Signal transduction	ko04070//Phosphatidylinositol signaling system	K13024	-	GO:0005515//protein binding;GO:0005524//ATP binding	GO:0006457//protein folding;GO:0007275//multicellular organism development;GO:0009408//response to heat
MSTRG.27270	--	-	-	-	-	-	-	-	-
MSTRG.27275	--	-	-	-	-	-	-	-	-
MSTRG.27278	--	PKH89670.1 taxid=22663 hypothetical protein CRG98_049885 [Punica granatum]	-	-	-	-	-	-	-
MSTRG.27281	2025-10-01	XP_042394610.1 taxid=94328 mitochondrial intermediate peptidase, mitochondrial [Zingiber officinale]	-	-	-	-	GO:0005575//cellular_component;GO:0005622//intracellular anatomical structure;GO:0005737//cytoplasm;GO:0005739//mitochondrion;GO:0005759//mitochondrial matrix;GO:0009507//chloroplast;GO:0009534//chloroplast thylakoid;GO:0009535//chloroplast thylakoid membrane;GO:0009536//plastid;GO:0009579//thylakoid;GO:0016020//membrane;GO:0031974//membrane-enclosed lumen;GO:0031976//plastid thylakoid;GO:0031984…	GO:0003674//molecular_function;GO:0003824//catalytic activity;GO:0004175//endopeptidase activity;GO:0004177//aminopeptidase activity;GO:0004222//metalloendopeptidase activity;GO:0005488//binding;GO:0008233//peptidase activity;GO:0008237//metallopeptidase activity;GO:0008238//exopeptidase activity;GO:0016787//hydrolase activity;GO:0043167//ion binding;GO:0043169//cation binding;GO:0046872//metal i…	GO:0006508//proteolysis;GO:0006518//peptide metabolic process;GO:0006605//protein targeting;GO:0006626//protein targeting to mitochondrion;GO:0006627//protein processing involved in protein targeting to mitochondrion;GO:0006807//nitrogen compound metabolic process;GO:0006810//transport;GO:0006839//mitochondrial transport;GO:0006873//cellular ion homeostasis;GO:0006875//cellular metal ion homeosta…
MSTRG.27285	--	-	-	-	-	-	GO:0015627//type II protein secretion system complex	-	GO:0015628//protein secretion by the type II secretion system
MSTRG.27289	--	-	-	-	-	-	-	-	-
MSTRG.27296	--	-	-	-	-	-	-	-	-
MSTRG.27298	--	XP_042384017.1 taxid=94328 protein SMAX1-LIKE 4-like [Zingiber officinale]	-	-	-	-	-	GO:0046403//polynucleotide 3'-phosphatase activity	GO:0000012//single strand break repair
MSTRG.27301	HIPP23	XP_042392045.1 taxid=94328 heavy metal-associated isoprenylated plant protein 23-like [Zingiber officinale]	-	-	-	-	GO:0042597//periplasmic space	GO:0005507//copper ion binding;GO:0045340//mercury ion binding;GO:0046872//metal ion binding	GO:0046689//response to mercury ion
MSTRG.27308	--	XP_042468215.1 taxid=94328 E3 ubiquitin-protein ligase RFI2-like [Zingiber officinale]	-	-	-	-	-	-	-
MSTRG.2731	At4g10320	XP_042444317.1 taxid=94328 isoleucine--tRNA ligase, cytoplasmic-like [Zingiber officinale]	Genetic Information Processing	Translation	ko00970//Aminoacyl-tRNA biosynthesis	K01870	-	-	-
MSTRG.27311	--	-	-	-	-	-	-	-	-
MSTRG.27320	--	-	-	-	-	-	-	-	-
MSTRG.27325	--	WOL06452.1 taxid=4628 hypothetical protein Cni_G15186 [Canna indica]	-	-	-	-	-	-	-
MSTRG.27331	--	-	-	-	-	-	-	GO:0070006//metalloaminopeptidase activity	GO:0006508//proteolysis
MSTRG.27336	--	-	-	-	-	-	-	-	-
MSTRG.2734	EMB2001	XP_042449380.1 taxid=94328 GTP-binding protein At2g22870-like [Zingiber officinale]	-	-	-	-	GO:0005575//cellular_component;GO:0005622//intracellular anatomical structure;GO:0005681//spliceosomal complex;GO:0005737//cytoplasm	GO:0000166//nucleotide binding;GO:0001882//nucleoside binding;GO:0001883//purine nucleoside binding;GO:0003674//molecular_function;GO:0003700//DNA-binding transcription factor activity;GO:0003723//RNA binding;GO:0003924//GTPase activity;GO:0005488//binding;GO:0005525//GTP binding;GO:0017076//purine nucleotide binding;GO:0019001//guanyl nucleotide binding;GO:0032549//ribonucleoside binding;GO:0032…	GO:0000398//mRNA splicing, via spliceosome;GO:0006355//regulation of transcription, DNA-templated;GO:0006400//tRNA modification;GO:0006412//translation;GO:0042254//ribosome biogenesis
MSTRG.27346	--	XP_042426473.1 taxid=94328 meiosis-specific protein PAIR3-like isoform X1 [Zingiber officinale]	-	-	-	-	-	GO:0003677//DNA binding	-
MSTRG.2735	HSFC1A	XP_042449381.1 taxid=94328 heat stress transcription factor C-1a-like [Zingiber officinale]	-	-	-	-	GO:0005681//spliceosomal complex;GO:0005737//cytoplasm	GO:0003700//DNA-binding transcription factor activity;GO:0003924//GTPase activity;GO:0005525//GTP binding;GO:0043022//ribosome binding;GO:0043565//sequence-specific DNA binding	GO:0000398//mRNA splicing, via spliceosome;GO:0006355//regulation of transcription, DNA-templated;GO:0042254//ribosome biogenesis
MSTRG.27350	--	KAH6835203.1 taxid=608512 hypothetical protein C2S53_003427 [Perilla frutescens var. hirtella] [Perilla frutescens]	-	-	-	-	-	-	-
MSTRG.27353	--	-	-	-	-	-	-	-	-
MSTRG.27357	--	XP_042467278.1 taxid=94328 probable phospholipid hydroperoxide glutathione peroxidase [Zingiber officinale]	Metabolism;Metabolism;Metabolism	Global and overview maps;Metabolism of other amino acids;Lipid metabolism	ko01100//Metabolic pathways;ko00480//Glutathione metabolism;ko00590//Arachidonic acid metabolism	K00432;K00432;K00432	-	-	-
MSTRG.27363	--	-	-	-	-	-	-	-	-
MSTRG.27364	--	-	-	-	-	-	-	-	-
MSTRG.27366	--	-	-	-	-	-	-	-	-
MSTRG.27369	--	-	-	-	-	-	-	-	-
MSTRG.2738	Os01g0622700	XP_042450129.1 taxid=94328 probable protein ABIL1 isoform X1 [Zingiber officinale]	-	-	-	-	-	-	-
MSTRG.27389	GRMZM2G124911	XP_042389784.1 taxid=94328 mitochondrial thiamine diphosphate carrier 2-like isoform X1 [Zingiber officinale]	-	-	-	-	GO:0005575//cellular_component;GO:0005622//intracellular anatomical structure;GO:0005737//cytoplasm;GO:0005739//mitochondrion;GO:0005740//mitochondrial envelope;GO:0005743//mitochondrial inner membrane;GO:0016020//membrane;GO:0016021//integral component of membrane;GO:0019866//organelle inner membrane;GO:0031090//organelle membrane;GO:0031224//intrinsic component of membrane;GO:0031300//intrinsic…	GO:0003674//molecular_function;GO:0005215//transporter activity;GO:0008324//cation transmembrane transporter activity;GO:0008509//anion transmembrane transporter activity;GO:0008514//organic anion transmembrane transporter activity;GO:0015075//ion transmembrane transporter activity;GO:0015101//organic cation transmembrane transporter activity;GO:0015215//nucleotide transmembrane transporter activ…	GO:0006725//cellular aromatic compound metabolic process;GO:0006766//vitamin metabolic process;GO:0006767//water-soluble vitamin metabolic process;GO:0006790//sulfur compound metabolic process;GO:0006807//nitrogen compound metabolic process;GO:0006810//transport;GO:0006811//ion transport;GO:0006812//cation transport;GO:0006820//anion transport;GO:0006839//mitochondrial transport;GO:0006855//xenob…
MSTRG.27401	--	XP_042421936.1 taxid=94328 60S ribosomal protein L18a-like protein [Zingiber officinale]	-	-	-	-	-	GO:0051539//4 iron, 4 sulfur cluster binding;GO:1904047//S-adenosyl-L-methionine binding	GO:0031179//peptide modification
MSTRG.27407	--	-	-	-	-	-	-	-	-
MSTRG.27453	UBC10	XP_042981773.1 taxid=32201 ubiquitin-conjugating enzyme E2 10 isoform X1 [Carya illinoinensis]	Genetic Information Processing;Genetic Information Processing	Folding, sorting and degradation;Folding, sorting and degradation	ko04141//Protein processing in endoplasmic reticulum;ko04120//Ubiquitin mediated proteolysis	K06689;K06689	-	GO:0000166//nucleotide binding;GO:0001228//DNA-binding transcription activator activity, RNA polymerase II-specific;GO:0003674//molecular_function;GO:0003824//catalytic activity;GO:0004842//ubiquitin-protein transferase activity;GO:0005488//binding;GO:0005515//protein binding;GO:0005524//ATP binding;GO:0016740//transferase activity;GO:0017076//purine nucleotide binding;GO:0019787//ubiquitin-like …	GO:0006464//cellular protein modification process;GO:0006508//proteolysis;GO:0006511//ubiquitin-dependent protein catabolic process;GO:0006807//nitrogen compound metabolic process;GO:0008150//biological_process;GO:0008152//metabolic process;GO:0009056//catabolic process;GO:0009057//macromolecule catabolic process;GO:0009987//cellular process;GO:0015031//protein transport;GO:0016567//protein ubiqu…
MSTRG.27455	--	-	-	-	-	-	-	-	-
MSTRG.27459	TIG	XP_042389869.1 taxid=94328 trigger factor-like protein TIG, Chloroplastic [Zingiber officinale]	-	-	-	-	GO:0005575//cellular_component;GO:0005622//intracellular anatomical structure;GO:0005737//cytoplasm;GO:0005854//nascent polypeptide-associated complex;GO:0005856//cytoskeleton;GO:0009507//chloroplast;GO:0009526//plastid envelope;GO:0009532//plastid stroma;GO:0009536//plastid;GO:0009570//chloroplast stroma;GO:0009941//chloroplast envelope;GO:0031967//organelle envelope;GO:0031975//envelope;GO:0043…	GO:0003674//molecular_function;GO:0003755//peptidyl-prolyl cis-trans isomerase activity;GO:0003824//catalytic activity;GO:0008092//cytoskeletal protein binding;GO:0016853//isomerase activity;GO:0016859//cis-trans isomerase activity;GO:0051082//unfolded protein binding;GO:0140096//catalytic activity, acting on a protein	GO:0000413//protein peptidyl-prolyl isomerization;GO:0006457//protein folding;GO:0006464//cellular protein modification process;GO:0006807//nitrogen compound metabolic process;GO:0006810//transport;GO:0008104//protein localization;GO:0008150//biological_process;GO:0008152//metabolic process;GO:0009987//cellular process;GO:0015031//protein transport;GO:0015833//peptide transport;GO:0018193//peptid…
MSTRG.27471	--	XP_042408841.1 taxid=94328 DNA-binding protein S1FA-like [Zingiber officinale]	-	-	-	-	GO:0005575//cellular_component;GO:0005622//intracellular anatomical structure;GO:0005634//nucleus;GO:0043226//organelle;GO:0043227//membrane-bounded organelle;GO:0043229//intracellular organelle;GO:0043231//intracellular membrane-bounded organelle	GO:0003674//molecular_function;GO:0003676//nucleic acid binding;GO:0003677//DNA binding;GO:0005488//binding;GO:0097159//organic cyclic compound binding;GO:1901363//heterocyclic compound binding	GO:0006139//nucleobase-containing compound metabolic process;GO:0006351//transcription, DNA-templated;GO:0006355//regulation of transcription, DNA-templated;GO:0006725//cellular aromatic compound metabolic process;GO:0006807//nitrogen compound metabolic process;GO:0008150//biological_process;GO:0008152//metabolic process;GO:0009058//biosynthetic process;GO:0009059//macromolecule biosynthetic proc…
MSTRG.27492	RRP5	XP_042394409.1 taxid=94328 rRNA biogenesis protein RRP5-like [Zingiber officinale]	-	-	-	-	GO:0005575//cellular_component;GO:0005622//intracellular anatomical structure;GO:0005634//nucleus;GO:0005654//nucleoplasm;GO:0005730//nucleolus;GO:0005737//cytoplasm;GO:0005829//cytosol;GO:0005886//plasma membrane;GO:0016020//membrane;GO:0030684//preribosome;GO:0030686//90S preribosome;GO:0031974//membrane-enclosed lumen;GO:0031981//nuclear lumen;GO:0032040//small-subunit processome;GO:0032991//p…	GO:0003674//molecular_function;GO:0003676//nucleic acid binding;GO:0003723//RNA binding;GO:0003727//single-stranded RNA binding;GO:0003729//mRNA binding;GO:0005488//binding;GO:0005515//protein binding;GO:0008134//transcription factor binding;GO:0008187//poly-pyrimidine tract binding;GO:0008266//poly(U) RNA binding;GO:0019843//rRNA binding;GO:0030515//snoRNA binding;GO:0034511//U3 snoRNA binding;G…	GO:0000027//ribosomal large subunit assembly;GO:0000028//ribosomal small subunit assembly;GO:0000447//endonucleolytic cleavage in ITS1 to separate SSU-rRNA from 5.8S rRNA and LSU-rRNA from tricistronic rRNA transcript (SSU-rRNA, 5.8S rRNA, LSU-rRNA);GO:0000460//maturation of 5.8S rRNA;GO:0000462//maturation of SSU-rRNA from tricistronic rRNA transcript (SSU-rRNA, 5.8S rRNA, LSU-rRNA);GO:0000463//…
MSTRG.27503	--	-	-	-	-	-	-	GO:0000104//succinate dehydrogenase activity;GO:0050660//flavin adenine dinucleotide binding	GO:0006099//tricarboxylic acid cycle;GO:0009060//aerobic respiration;GO:0009061//anaerobic respiration;GO:0022900//electron transport chain
MSTRG.27513	CTN	XP_042421272.1 taxid=94328 cactin-like [Zingiber officinale]	-	-	-	-	GO:0005575//cellular_component;GO:0005622//intracellular anatomical structure;GO:0005634//nucleus;GO:0005654//nucleoplasm;GO:0005681//spliceosomal complex;GO:0016604//nuclear body;GO:0016607//nuclear speck;GO:0031974//membrane-enclosed lumen;GO:0031981//nuclear lumen;GO:0032991//protein-containing complex;GO:0043226//organelle;GO:0043227//membrane-bounded organelle;GO:0043229//intracellular organ…	GO:0005515//protein binding	GO:0000003//reproduction;GO:0003006//developmental process involved in reproduction;GO:0006139//nucleobase-containing compound metabolic process;GO:0006396//RNA processing;GO:0006397//mRNA processing;GO:0006725//cellular aromatic compound metabolic process;GO:0006807//nitrogen compound metabolic process;GO:0007275//multicellular organism development;GO:0008150//biological_process;GO:0008152//meta…
MSTRG.27517	CDC48A	XP_042389674.1 taxid=94328 cell division control protein 48 homolog D isoform X2 [Zingiber officinale]	Genetic Information Processing	Folding, sorting and degradation	ko04141//Protein processing in endoplasmic reticulum	K13525	-	GO:0005524//ATP binding;GO:0016887//ATP hydrolysis activity	-
MSTRG.27568	At3g11230	XP_042389982.1 taxid=94328 protein yippee-like [Zingiber officinale]	-	-	-	-	GO:0005634//nucleus	GO:0003677//DNA binding	-
MSTRG.27591	Os01g0679700	OEL18674.1 taxid=888268 60S ribosomal protein L37a-2 [Dichanthelium oligosanthes]	Genetic Information Processing	Translation	ko03010//Ribosome	K02921	GO:0005840//ribosome	GO:0003735//structural constituent of ribosome	GO:0006412//translation
MSTRG.27592	UGE-1	XP_042394323.1 taxid=94328 UDP-glucose 4-epimerase GEPI48-like [Zingiber officinale]	Metabolism;Metabolism;Metabolism	Global and overview maps;Carbohydrate metabolism;Carbohydrate metabolism	ko01100//Metabolic pathways;ko00520//Amino sugar and nucleotide sugar metabolism;ko00052//Galactose metabolism	K01784;K01784;K01784	GO:0005737//cytoplasm	GO:0003824//catalytic activity;GO:0003854//3-beta-hydroxy-delta5-steroid dehydrogenase activity;GO:0003858//3-hydroxybutyrate dehydrogenase activity;GO:0003978//UDP-glucose 4-epimerase activity;GO:0004316//3-oxoacyl-[acyl-carrier-protein] reductase (NADPH) activity;GO:0008446//GDP-mannose 4,6-dehydratase activity;GO:0008460//dTDP-glucose 4,6-dehydratase activity;GO:0008667//2,3-dihydro-2,3-dihydr…	GO:0000271//polysaccharide biosynthetic process;GO:0005975//carbohydrate metabolic process;GO:0006012//galactose metabolic process;GO:0006631//fatty acid metabolic process;GO:0006633//fatty acid biosynthetic process;GO:0006694//steroid biosynthetic process;GO:0009089//lysine biosynthetic process via diaminopimelate;GO:0009225//nucleotide-sugar metabolic process;GO:0009243//O antigen biosynthetic …
MSTRG.27595	ME1	XP_042389587.1 taxid=94328 NADP-dependent malic enzyme [Zingiber officinale]	Metabolism;Metabolism;Metabolism;Metabolism	Global and overview maps;Global and overview maps;Carbohydrate metabolism;Energy metabolism	ko01100//Metabolic pathways;ko01200//Carbon metabolism;ko00620//Pyruvate metabolism;ko00710//Carbon fixation by Calvin cycle	K00029;K00029;K00029;K00029	GO:0005634//nucleus	GO:0004470//malic enzyme activity;GO:0008883//glutamyl-tRNA reductase activity;GO:0016616//oxidoreductase activity, acting on the CH-OH group of donors, NAD or NADP as acceptor;GO:0050661//NADP binding;GO:0051287//NAD binding	GO:0006281//DNA repair;GO:0006974//cellular response to DNA damage stimulus;GO:0031297//replication fork processing
MSTRG.27597	At1g28590	XP_042389583.1 taxid=94328 sinapine esterase-like [Zingiber officinale]	-	-	-	-	-	GO:0016788//hydrolase activity, acting on ester bonds	-
MSTRG.27618	--	KAG6507591.1 taxid=94328 hypothetical protein ZIOFF_032941 [Zingiber officinale]	-	-	-	-	GO:0044423//virion component	GO:0005198//structural molecule activity	GO:0019068//virion assembly
MSTRG.27648	--	-	-	-	-	-	-	-	-
MSTRG.27684	--	-	-	-	-	-	-	-	-
MSTRG.27720	ERF3	XP_042391966.1 taxid=94328 ethylene-responsive transcription factor 3-like [Zingiber officinale]	-	-	-	-	-	GO:0003700//DNA-binding transcription factor activity	GO:0006355//regulation of transcription, DNA-templated
MSTRG.27743	HSFB2B	XP_042394142.1 taxid=94328 heat stress transcription factor B-2b-like [Zingiber officinale]	-	-	-	-	-	GO:0003700//DNA-binding transcription factor activity;GO:0043565//sequence-specific DNA binding	GO:0006355//regulation of transcription, DNA-templated
MSTRG.2779	ECA1	-	-	-	-	-	GO:0016020//membrane	GO:0005388//P-type calcium transporter activity;GO:0005524//ATP binding;GO:0016887//ATP hydrolysis activity	GO:0006816//calcium ion transport
MSTRG.27874	--	-	-	-	-	-	GO:0005576//extracellular region	GO:0004576//oligosaccharyl transferase activity;GO:0005179//hormone activity	GO:0006487//protein N-linked glycosylation;GO:0046008//regulation of female receptivity, post-mating
MSTRG.27887	--	KAG6507321.1 taxid=94328 hypothetical protein ZIOFF_032663 [Zingiber officinale]	-	-	-	-	-	-	-
MSTRG.27910	PAE10	XP_042389162.1 taxid=94328 pectin acetylesterase 10-like [Zingiber officinale]	-	-	-	-	-	GO:0016787//hydrolase activity	-
MSTRG.27916	--	-	-	-	-	-	-	-	-
MSTRG.27926	--	-	-	-	-	-	-	-	-
MSTRG.27943	--	-	-	-	-	-	-	-	-
MSTRG.27968	--	-	-	-	-	-	-	-	-
MSTRG.28024	At3g24760	XP_042445076.1 taxid=94328 F-box/kelch-repeat protein At3g24760-like isoform X1 [Zingiber officinale]	-	-	-	-	-	GO:0003674//molecular_function;GO:0003824//catalytic activity;GO:0004842//ubiquitin-protein transferase activity;GO:0005515//protein binding;GO:0016740//transferase activity;GO:0019787//ubiquitin-like protein transferase activity;GO:0140096//catalytic activity, acting on a protein	GO:0006464//cellular protein modification process;GO:0006508//proteolysis;GO:0006511//ubiquitin-dependent protein catabolic process;GO:0006807//nitrogen compound metabolic process;GO:0008150//biological_process;GO:0008152//metabolic process;GO:0009056//catabolic process;GO:0009057//macromolecule catabolic process;GO:0009987//cellular process;GO:0010498//proteasomal protein catabolic process;GO:00…
MSTRG.28025	At3g24760	XP_042445076.1 taxid=94328 F-box/kelch-repeat protein At3g24760-like isoform X1 [Zingiber officinale]	-	-	-	-	-	GO:0003674//molecular_function;GO:0003824//catalytic activity;GO:0004842//ubiquitin-protein transferase activity;GO:0005515//protein binding;GO:0016740//transferase activity;GO:0019787//ubiquitin-like protein transferase activity;GO:0140096//catalytic activity, acting on a protein	GO:0006464//cellular protein modification process;GO:0006508//proteolysis;GO:0006511//ubiquitin-dependent protein catabolic process;GO:0006807//nitrogen compound metabolic process;GO:0008150//biological_process;GO:0008152//metabolic process;GO:0009056//catabolic process;GO:0009057//macromolecule catabolic process;GO:0009987//cellular process;GO:0010498//proteasomal protein catabolic process;GO:00…
MSTRG.28026	--	KAJ6794567.1 taxid=29817 Uncharacterized protein M6B38_230655 [Iris pallida]	-	-	-	-	-	-	-
MSTRG.28052	--	GFZ17962.1 taxid=165716 endomembrane-type CA-ATPase 4 [Actinidia rufa]	-	-	-	-	GO:0016020//membrane	GO:0005388//P-type calcium transporter activity;GO:0005524//ATP binding;GO:0016887//ATP hydrolysis activity	GO:0006816//calcium ion transport
MSTRG.28084	--	URD73940.1 taxid=320322 Thylakoid soluble phosphoprotein TSP9 [Musa troglodytarum]	-	-	-	-	-	-	-
MSTRG.28121	--	XP_010917775.1 taxid=51953 WAS/WASL-interacting protein family member 1 [Elaeis guineensis]	-	-	-	-	-	-	-
MSTRG.28143	--	-	-	-	-	-	-	-	-
MSTRG.28175	--	XP_042424391.1 taxid=94328 uncharacterized protein LOC122012008 isoform X1 [Zingiber officinale]	-	-	-	-	-	GO:0003677//DNA binding	GO:0019082//viral protein processing
MSTRG.28179	atpI	XP_042452012.1 taxid=94328 protein ANTI-SILENCING 1-like [Zingiber officinale]	Metabolism;Metabolism;Metabolism	Global and overview maps;Energy metabolism;Energy metabolism	ko01100//Metabolic pathways;ko00190//Oxidative phosphorylation;ko00195//Photosynthesis	K02108;K02108;K02108	GO:0000276//mitochondrial proton-transporting ATP synthase complex, coupling factor F(o);GO:0045263//proton-transporting ATP synthase complex, coupling factor F(o);GO:0045264//plasma membrane proton-transporting ATP synthase complex, coupling factor F(o)	GO:0008270//zinc ion binding;GO:0015078//proton transmembrane transporter activity;GO:0046933//proton-transporting ATP synthase activity, rotational mechanism	GO:0006281//DNA repair;GO:0015986//ATP synthesis coupled proton transport
MSTRG.28183	--	KAF3663871.1 taxid=4072 putative pre-mRNA-processing factor 6-like [Capsicum annuum]	-	-	-	-	-	GO:0004747//ribokinase activity;GO:0008662//1-phosphofructokinase activity;GO:0016773//phosphotransferase activity, alcohol group as acceptor;GO:0047590//5-dehydro-2-deoxygluconokinase activity	GO:0005975//carbohydrate metabolic process;GO:0006014//D-ribose metabolic process;GO:0019310//inositol catabolic process
MSTRG.28271	SNF4	URE34663.1 taxid=320322 CBS domain containing membrane protein [Musa troglodytarum]	-	-	-	-	GO:0005737//cytoplasm	GO:0033862//UMP kinase activity	GO:0006221//pyrimidine nucleotide biosynthetic process;GO:0015949//nucleobase-containing small molecule interconversion
MSTRG.28276	--	XP_008790970.2 taxid=42345 R3H domain-containing protein 4 [Phoenix dactylifera]	-	-	-	-	GO:0005742//mitochondrial outer membrane translocase complex	GO:0003676//nucleic acid binding	-
MSTRG.28289	Os05g0200100	XP_042386779.1 taxid=94328 thioredoxin-like 2, chloroplastic isoform X1 [Zingiber officinale]	-	-	-	-	GO:0005575//cellular_component;GO:0005622//intracellular anatomical structure;GO:0005737//cytoplasm;GO:0009507//chloroplast;GO:0009536//plastid;GO:0043226//organelle;GO:0043227//membrane-bounded organelle;GO:0043229//intracellular organelle;GO:0043231//intracellular membrane-bounded organelle	-	GO:0008150//biological_process;GO:0008152//metabolic process;GO:0009987//cellular process;GO:0019725//cellular homeostasis;GO:0042592//homeostatic process;GO:0045454//cell redox homeostasis;GO:0050789//regulation of biological process;GO:0050794//regulation of cellular process;GO:0065007//biological regulation;GO:0065008//regulation of biological quality
MSTRG.28291	--	KAG6484695.1 taxid=94328 hypothetical protein ZIOFF_053217 [Zingiber officinale]	-	-	-	-	-	-	-
MSTRG.28338	sld1	XP_042453261.1 taxid=94328 acyl-lipid (9-3)-desaturase-like [Zingiber officinale]	-	-	-	-	GO:0005742//mitochondrial outer membrane translocase complex	-	GO:0006629//lipid metabolic process;GO:0030150//protein import into mitochondrial matrix
MSTRG.28339	TOM7-1	XP_042424555.1 taxid=94328 mitochondrial import receptor subunit TOM7-1-like [Zingiber officinale]	-	-	-	-	GO:0005742//mitochondrial outer membrane translocase complex	-	GO:0030150//protein import into mitochondrial matrix
MSTRG.2836	--	XP_042453005.1 taxid=94328 uncharacterized protein LOC122037556 isoform X1 [Zingiber officinale]	-	-	-	-	-	-	-
MSTRG.28379	--	-	-	-	-	-	-	-	-
MSTRG.28403	--	-	-	-	-	-	-	-	-
MSTRG.28413	RPL18A	XP_042431501.1 taxid=94328 60S ribosomal protein L18a-like [Zingiber officinale]	Genetic Information Processing	Translation	ko03010//Ribosome	K02882	GO:0005840//ribosome	GO:0003735//structural constituent of ribosome	GO:0006412//translation
MSTRG.28414	--	-	-	-	-	-	-	GO:0046983//protein dimerization activity	-
MSTRG.28428	--	-	-	-	-	-	-	-	-
MSTRG.2843	--	-	-	-	-	-	-	-	-
MSTRG.28457	PHL	XP_042411517.1 taxid=94328 aldehyde dehydrogenase family 3 member H1-like isoform X2 [Zingiber officinale]	Metabolism;Metabolism;Metabolism;Metabolism;Metabolism;Metabolism;Metabolism;Metabolism;Metabolism;Metabolism;Metabolism;Metabolism;Metabolism;Metabolism;Metabolism	Global and overview maps;Global and overview maps;Carbohydrate metabolism;Carbohydrate metabolism;Lipid metabolism;Carbohydrate metabolism;Amino acid metabolism;Amino acid metabolism;Amino acid metabolism;Metabolism of other amino acids;Lipid metabolism;Amino acid metabolism;Metabolism of cofactors and vitamins;Amino acid metabolism;Metabolism of terpenoids and polyketides	ko01100//Metabolic pathways;ko01110//Biosynthesis of secondary metabolites;ko00010//Glycolysis / Gluconeogenesis;ko00620//Pyruvate metabolism;ko00561//Glycerolipid metabolism;ko00053//Ascorbate and aldarate metabolism;ko00330//Arginine and proline metabolism;ko00380//Tryptophan metabolism;ko00280//Valine, leucine and isoleucine degradation;ko00410//beta-Alanine metabolism;ko00071//Fatty acid degr…	K00128;K00128;K00128;K00128;K00128;K00128;K00128;K00128;K00128;K00128;K00128;K00128;K00128;K00128;K00128	GO:0005789//endoplasmic reticulum membrane	-	-
MSTRG.28469	--	-	-	-	-	-	-	-	-
MSTRG.28479	OsI_23765	XP_042446710.1 taxid=94328 stromal processing peptidase, chloroplastic-like [Zingiber officinale]	-	-	-	-	GO:0005575//cellular_component;GO:0005622//intracellular anatomical structure;GO:0005737//cytoplasm;GO:0005739//mitochondrion;GO:0009507//chloroplast;GO:0009532//plastid stroma;GO:0009536//plastid;GO:0009570//chloroplast stroma;GO:0043226//organelle;GO:0043227//membrane-bounded organelle;GO:0043229//intracellular organelle;GO:0043231//intracellular membrane-bounded organelle	GO:0003674//molecular_function;GO:0003824//catalytic activity;GO:0005488//binding;GO:0008233//peptidase activity;GO:0008237//metallopeptidase activity;GO:0016787//hydrolase activity;GO:0043167//ion binding;GO:0043169//cation binding;GO:0046872//metal ion binding;GO:0140096//catalytic activity, acting on a protein	GO:0000003//reproduction;GO:0003006//developmental process involved in reproduction;GO:0006508//proteolysis;GO:0006807//nitrogen compound metabolic process;GO:0007275//multicellular organism development;GO:0008150//biological_process;GO:0008152//metabolic process;GO:0009790//embryo development;GO:0009791//post-embryonic development;GO:0009793//embryo development ending in seed dormancy;GO:0010154…
MSTRG.28483	CCT6A	XP_042430202.1 taxid=94328 T-complex protein 1 subunit zeta 1-like [Zingiber officinale]	-	-	-	-	-	GO:0005524//ATP binding;GO:0051082//unfolded protein binding	GO:0006457//protein folding
MSTRG.28487	--	-	-	-	-	-	-	-	-
MSTRG.28493	--	-	-	-	-	-	-	-	-
MSTRG.28502	--	XP_042453518.1 taxid=94328 uncharacterized protein LOC122038037 [Zingiber officinale]	-	-	-	-	-	-	GO:0045087//innate immune response
MSTRG.28521	HSFA1	XP_042424814.1 taxid=94328 heat stress transcription factor A-1-like [Zingiber officinale]	Genetic Information Processing	Transcription	ko03040//Spliceosome	K12863	GO:0005681//spliceosomal complex	-	GO:0000398//mRNA splicing, via spliceosome
MSTRG.28540	--	XP_042391941.1 taxid=94328 3-oxo-5-alpha-steroid 4-dehydrogenase 1-like [Zingiber officinale]	-	-	-	-	-	-	-
MSTRG.28543	--	KAG6484943.1 taxid=94328 hypothetical protein ZIOFF_053468 [Zingiber officinale]	-	-	-	-	-	-	-
MSTRG.28547	--	KAG1346791.1 taxid=13894 High osmolarity signaling protein sho1 [Cocos nucifera]	-	-	-	-	-	-	-
MSTRG.28556	--	-	-	-	-	-	-	-	-
MSTRG.28624	--	-	-	-	-	-	-	-	-
MSTRG.28625	--	KZV25910.1 taxid=472368 proton pump-interactor 1-like [Dorcoceras hygrometricum]	-	-	-	-	-	-	-
MSTRG.28626	--	KZV25910.1 taxid=472368 proton pump-interactor 1-like [Dorcoceras hygrometricum]	-	-	-	-	-	-	-
MSTRG.28639	--	-	-	-	-	-	GO:0043190//ATP-binding cassette (ABC) transporter complex	GO:0015439//ABC-type heme transporter activity;GO:0022857//transmembrane transporter activity	GO:0007218//neuropeptide signaling pathway;GO:0007631//feeding behavior;GO:0015886//heme transport;GO:0017004//cytochrome complex assembly
MSTRG.28646	--	-	-	-	-	-	GO:0043190//ATP-binding cassette (ABC) transporter complex	GO:0015439//ABC-type heme transporter activity;GO:0022857//transmembrane transporter activity	GO:0015886//heme transport;GO:0017004//cytochrome complex assembly
MSTRG.28647	--	-	-	-	-	-	GO:0043190//ATP-binding cassette (ABC) transporter complex	GO:0015439//ABC-type heme transporter activity;GO:0022857//transmembrane transporter activity	GO:0015886//heme transport;GO:0017004//cytochrome complex assembly
MSTRG.2865	--	-	-	-	-	-	-	-	-
MSTRG.28650	--	XP_042389527.1 taxid=94328 glycine-rich RNA-binding protein 4, mitochondrial-like [Zingiber officinale]	-	-	-	-	-	GO:0003723//RNA binding	GO:0008380//RNA splicing
MSTRG.28658	--	XP_042474585.1 taxid=94328 uncharacterized protein LOC122056615 isoform X7 [Zingiber officinale]	-	-	-	-	-	-	-
MSTRG.28675	--	XP_042450813.1 taxid=94328 DNAJ protein JJJ1 homolog [Zingiber officinale]	-	-	-	-	-	GO:0003824//catalytic activity	-
MSTRG.28678	--	-	-	-	-	-	-	-	-
MSTRG.28679	--	-	-	-	-	-	-	-	-
MSTRG.28686	--	GMC76399.1 taxid=4120 putative transposase, Ptta/En/Spm, plant [Ipomoea batatas]	-	-	-	-	-	-	-
MSTRG.28689	--	-	-	-	-	-	-	-	-
MSTRG.28692	--	-	-	-	-	-	-	GO:0005515//protein binding	-
MSTRG.28693	--	-	-	-	-	-	-	GO:0005515//protein binding	-
MSTRG.28695	--	XP_042443904.1 taxid=94328 uncharacterized protein LOC122029006 [Zingiber officinale]	-	-	-	-	-	-	GO:0051607//defense response to virus
MSTRG.28698	GIP	KAG7548157.1 taxid=45249 Integrase catalytic core [Arabidopsis suecica]	Genetic Information Processing	Transcription	ko03020//RNA polymerase	K03006	-	GO:0003676//nucleic acid binding;GO:0008270//zinc ion binding	GO:0015074//DNA integration
MSTRG.28701	--	-	-	-	-	-	-	-	-
MSTRG.28702	--	-	-	-	-	-	-	-	-
MSTRG.28704	Os02g0137500	URE20030.1 taxid=320322 histone acetyltransferase HAC-like [Musa troglodytarum]	-	-	-	-	-	GO:0004402//histone acetyltransferase activity;GO:0008270//zinc ion binding	GO:0006355//regulation of transcription, DNA-templated
MSTRG.28705	--	KAG6479434.1 taxid=94328 hypothetical protein ZIOFF_062900 [Zingiber officinale]	-	-	-	-	-	-	-
MSTRG.28707	BMS1	XP_042382538.1 taxid=94328 ribosome biogenesis protein BMS1 homolog [Zingiber officinale]	Genetic Information Processing	Translation	ko03008//Ribosome biogenesis in eukaryotes	K14569	GO:0005575//cellular_component;GO:0005634//nucleus;GO:0016020//membrane;GO:0018995//host cellular component;GO:0019028//viral capsid;GO:0019030//icosahedral viral capsid;GO:0030430//host cell cytoplasm;GO:0033643//host cell part;GO:0033644//host cell membrane;GO:0033645//host cell endomembrane system;GO:0033646//host intracellular part;GO:0033647//host intracellular organelle;GO:0033648//host int…	GO:0000166//nucleotide binding;GO:0003674//molecular_function;GO:0003676//nucleic acid binding;GO:0003723//RNA binding;GO:0003724//RNA helicase activity;GO:0003824//catalytic activity;GO:0003968//RNA-directed 5'-3' RNA polymerase activity;GO:0004175//endopeptidase activity;GO:0004197//cysteine-type endopeptidase activity;GO:0004386//helicase activity;GO:0005198//structural molecule activity;GO:00…	GO:0001172//transcription, RNA-templated;GO:0001959//regulation of cytokine-mediated signaling pathway;GO:0001960//negative regulation of cytokine-mediated signaling pathway;GO:0002682//regulation of immune system process;GO:0002683//negative regulation of immune system process;GO:0006139//nucleobase-containing compound metabolic process;GO:0006351//transcription, DNA-templated;GO:0006417//regula…
MSTRG.28710	RPS27AA	CAA63150.1 taxid=4577 ORF [Zea mays]	Genetic Information Processing;Genetic Information Processing	Translation;Folding, sorting and degradation	ko03010//Ribosome;ko04120//Ubiquitin mediated proteolysis	K02977;K02977	GO:0005840//ribosome;GO:0009523//photosystem II;GO:0009539//photosystem II reaction center	GO:0003735//structural constituent of ribosome;GO:0005515//protein binding	GO:0006289//nucleotide-excision repair;GO:0006412//translation;GO:0015979//photosynthesis;GO:0042549//photosystem II stabilization
MSTRG.28713	CTN	XP_042421272.1 taxid=94328 cactin-like [Zingiber officinale]	-	-	-	-	GO:0005575//cellular_component;GO:0005622//intracellular anatomical structure;GO:0005634//nucleus;GO:0005654//nucleoplasm;GO:0005681//spliceosomal complex;GO:0016604//nuclear body;GO:0016607//nuclear speck;GO:0031974//membrane-enclosed lumen;GO:0031981//nuclear lumen;GO:0032991//protein-containing complex;GO:0043226//organelle;GO:0043227//membrane-bounded organelle;GO:0043229//intracellular organ…	GO:0005515//protein binding	GO:0000003//reproduction;GO:0003006//developmental process involved in reproduction;GO:0006139//nucleobase-containing compound metabolic process;GO:0006396//RNA processing;GO:0006397//mRNA processing;GO:0006725//cellular aromatic compound metabolic process;GO:0006807//nitrogen compound metabolic process;GO:0007275//multicellular organism development;GO:0008150//biological_process;GO:0008152//meta…
MSTRG.28722	--	-	-	-	-	-	GO:0005576//extracellular region	GO:0004867//serine-type endopeptidase inhibitor activity;GO:0005126//cytokine receptor binding	GO:0006955//immune response
MSTRG.28723	--	-	-	-	-	-	-	-	-
MSTRG.28729	RMR1	XP_042428547.1 taxid=94328 receptor homology region, transmembrane domain- and RING domain-containing protein 1-like isoform X1 [Zingiber officinale]	-	-	-	-	-	GO:0004452//isopentenyl-diphosphate delta-isomerase activity	GO:0008299//isoprenoid biosynthetic process
MSTRG.28732	--	XP_042401109.1 taxid=94328 uncharacterized protein LOC121991156 [Zingiber officinale]	-	-	-	-	-	-	-
MSTRG.28734	Os03g0268000	XP_042425143.1 taxid=94328 serine/threonine-protein phosphatase PP1-like [Zingiber officinale]	Genetic Information Processing	Translation	ko03015//mRNA surveillance pathway	K06269	GO:0005575//cellular_component;GO:0005622//intracellular anatomical structure;GO:0005634//nucleus;GO:0043226//organelle;GO:0043227//membrane-bounded organelle;GO:0043229//intracellular organelle;GO:0043231//intracellular membrane-bounded organelle	GO:0003674//molecular_function;GO:0003824//catalytic activity;GO:0004721//phosphoprotein phosphatase activity;GO:0004722//protein serine/threonine phosphatase activity;GO:0005488//binding;GO:0016787//hydrolase activity;GO:0016788//hydrolase activity, acting on ester bonds;GO:0016791//phosphatase activity;GO:0042578//phosphoric ester hydrolase activity;GO:0043167//ion binding;GO:0043169//cation bi…	GO:0006464//cellular protein modification process;GO:0006468//protein phosphorylation;GO:0006470//protein dephosphorylation;GO:0006793//phosphorus metabolic process;GO:0006796//phosphate-containing compound metabolic process;GO:0006807//nitrogen compound metabolic process;GO:0007154//cell communication;GO:0007165//signal transduction;GO:0008150//biological_process;GO:0008152//metabolic process;GO…
MSTRG.28736	--	-	-	-	-	-	-	-	-
MSTRG.28740	--	-	-	-	-	-	GO:0016020//membrane	-	-
MSTRG.28745	--	XP_042430520.1 taxid=94328 small RNA 2'-O-methyltransferase-like [Zingiber officinale]	-	-	-	-	GO:0005575//cellular_component;GO:0005622//intracellular anatomical structure;GO:0005634//nucleus;GO:0005654//nucleoplasm;GO:0005737//cytoplasm;GO:0031974//membrane-enclosed lumen;GO:0031981//nuclear lumen;GO:0043226//organelle;GO:0043227//membrane-bounded organelle;GO:0043229//intracellular organelle;GO:0043231//intracellular membrane-bounded organelle;GO:0043233//organelle lumen;GO:0048471//per…	GO:0003674//molecular_function;GO:0003676//nucleic acid binding;GO:0003723//RNA binding;GO:0003755//peptidyl-prolyl cis-trans isomerase activity;GO:0003824//catalytic activity;GO:0005488//binding;GO:0008168//methyltransferase activity;GO:0008171//O-methyltransferase activity;GO:0008173//RNA methyltransferase activity;GO:0008757//S-adenosylmethionine-dependent methyltransferase activity;GO:0016740…	GO:0000003//reproduction;GO:0001510//RNA methylation;GO:0002252//immune effector process;GO:0002376//immune system process;GO:0003002//regionalization;GO:0003006//developmental process involved in reproduction;GO:0006139//nucleobase-containing compound metabolic process;GO:0006325//chromatin organization;GO:0006355//regulation of transcription, DNA-templated;GO:0006379//mRNA cleavage;GO:0006396//…
MSTRG.28752	--	-	-	-	-	-	-	-	-
MSTRG.28758	--	XP_042474585.1 taxid=94328 uncharacterized protein LOC122056615 isoform X7 [Zingiber officinale]	-	-	-	-	GO:0005634//nucleus;GO:0043240//Fanconi anaemia nuclear complex	GO:0005506//iron ion binding;GO:0005515//protein binding;GO:0008168//methyltransferase activity;GO:0008270//zinc ion binding;GO:0009916//alternative oxidase activity;GO:0016747//acyltransferase activity, transferring groups other than amino-acyl groups;GO:0051536//iron-sulfur cluster binding	GO:0016226//iron-sulfur cluster assembly;GO:0036297//interstrand cross-link repair;GO:0072344//rescue of stalled ribosome
MSTRG.28761	--	-	-	-	-	-	-	-	-
MSTRG.28766	--	XP_042453345.1 taxid=94328 cell wall adhesin EAP1-like [Zingiber officinale]	Organismal Systems	Environmental adaptation	ko04626//Plant-pathogen interaction	K05391	-	GO:0000287//magnesium ion binding;GO:0004170//dUTP diphosphatase activity;GO:0008829//dCTP deaminase activity	GO:0006226//dUMP biosynthetic process;GO:0006229//dUTP biosynthetic process;GO:0046081//dUTP catabolic process
MSTRG.28779	--	-	-	-	-	-	-	-	-
MSTRG.28784	--	-	-	-	-	-	-	-	-
MSTRG.28786	--	URD92112.1 taxid=320322 RING [Musa troglodytarum]	-	-	-	-	-	-	-
MSTRG.28788	--	XP_042460120.1 taxid=94328 transitional endoplasmic reticulum ATPase homolog 2-like [Zingiber officinale]	-	-	-	-	-	GO:0003676//nucleic acid binding;GO:0008270//zinc ion binding	-
MSTRG.28791	--	-	-	-	-	-	-	GO:0000156//phosphorelay response regulator activity;GO:0003677//DNA binding	GO:0045893//positive regulation of transcription, DNA-templated
MSTRG.28792	--	-	-	-	-	-	-	-	-
MSTRG.28796	--	-	-	-	-	-	-	-	-
MSTRG.28804	Os08g0191100	RHN74414.1 taxid=3880 putative aconitate hydratase [Medicago truncatula]	Metabolism;Metabolism;Metabolism;Metabolism;Metabolism;Metabolism;Metabolism	Global and overview maps;Global and overview maps;Global and overview maps;Global and overview maps;Carbohydrate metabolism;Carbohydrate metabolism;Global and overview maps	ko01100//Metabolic pathways;ko01110//Biosynthesis of secondary metabolites;ko01200//Carbon metabolism;ko01230//Biosynthesis of amino acids;ko00630//Glyoxylate and dicarboxylate metabolism;ko00020//Citrate cycle (TCA cycle);ko01210//2-Oxocarboxylic acid metabolism	K01681;K01681;K01681;K01681;K01681;K01681;K01681	-	GO:0003994//aconitate hydratase activity;GO:0047456//2-methylisocitrate dehydratase activity	GO:0006099//tricarboxylic acid cycle;GO:0019679//propionate metabolic process, methylcitrate cycle
MSTRG.28813	AGO1A	WOL18919.1 taxid=4628 protein argonaute 1B [Canna indica]	-	-	-	-	-	GO:0003676//nucleic acid binding;GO:0003723//RNA binding;GO:0005515//protein binding;GO:0030246//carbohydrate binding	-
MSTRG.28814	--	-	-	-	-	-	-	-	-
MSTRG.28816	--	-	-	-	-	-	-	-	-
MSTRG.28833	XAT3	XP_042390870.1 taxid=94328 alpha-1,3-arabinosyltransferase XAT3-like isoform X3 [Zingiber officinale]	-	-	-	-	-	GO:0016757//glycosyltransferase activity	-
MSTRG.28835	FH6	XP_042417838.1 taxid=94328 formin-like protein 20 [Zingiber officinale]	-	-	-	-	-	GO:0003674//molecular_function;GO:0003824//catalytic activity;GO:0004721//phosphoprotein phosphatase activity;GO:0016787//hydrolase activity;GO:0016788//hydrolase activity, acting on ester bonds;GO:0016791//phosphatase activity;GO:0042578//phosphoric ester hydrolase activity;GO:0140096//catalytic activity, acting on a protein	GO:0006464//cellular protein modification process;GO:0006470//protein dephosphorylation;GO:0006793//phosphorus metabolic process;GO:0006796//phosphate-containing compound metabolic process;GO:0006807//nitrogen compound metabolic process;GO:0008150//biological_process;GO:0008152//metabolic process;GO:0009987//cellular process;GO:0016311//dephosphorylation;GO:0019538//protein metabolic process;GO:0…
MSTRG.28836	--	-	-	-	-	-	-	-	-
MSTRG.28837	--	-	-	-	-	-	-	-	-
MSTRG.28839	--	KAG6477364.1 taxid=94328 hypothetical protein ZIOFF_066617 [Zingiber officinale]	-	-	-	-	GO:0016020//membrane	GO:0008234//cysteine-type peptidase activity	GO:0006508//proteolysis
MSTRG.28847	--	XP_042441183.1 taxid=94328 uncharacterized protein LOC122026508 [Zingiber officinale]	-	-	-	-	-	-	-
MSTRG.28849	--	-	-	-	-	-	-	GO:0003677//DNA binding;GO:0003887//DNA-directed DNA polymerase activity	GO:0006260//DNA replication
MSTRG.2885	--	KAG6520807.1 taxid=94328 hypothetical protein ZIOFF_017868 [Zingiber officinale]	-	-	-	-	-	-	-
MSTRG.28850	--	-	-	-	-	-	-	-	-
MSTRG.28869	--	-	-	-	-	-	-	-	-
MSTRG.28872	--	-	-	-	-	-	-	-	-
MSTRG.28884	--	XP_042453440.1 taxid=94328 septin and tuftelin-interacting protein 1 homolog 1-like [Zingiber officinale]	Metabolism;Metabolism	Global and overview maps;Amino acid metabolism	ko01100//Metabolic pathways;ko00330//Arginine and proline metabolism	K12251;K12251	-	GO:0016788//hydrolase activity, acting on ester bonds	-
MSTRG.2889	--	-	-	-	-	-	-	GO:0004844//uracil DNA N-glycosylase activity	GO:0006281//DNA repair
MSTRG.28897	At5g35200	XP_042392878.1 taxid=94328 putative clathrin assembly protein At5g35200 [Zingiber officinale]	-	-	-	-	-	GO:0005543//phospholipid binding	-
MSTRG.28904	--	XP_042453944.1 taxid=94328 protein HEAT INTOLERANT 4-like [Zingiber officinale]	-	-	-	-	-	-	-
MSTRG.28906	MTP4	XP_042446067.1 taxid=94328 metal tolerance protein 4-like [Zingiber officinale]	-	-	-	-	GO:0000325//plant-type vacuole;GO:0005575//cellular_component;GO:0005622//intracellular anatomical structure;GO:0005737//cytoplasm;GO:0005773//vacuole;GO:0005774//vacuolar membrane;GO:0009705//plant-type vacuole membrane;GO:0016020//membrane;GO:0016021//integral component of membrane;GO:0031090//organelle membrane;GO:0031224//intrinsic component of membrane;GO:0035618//root hair;GO:0042995//cell …	GO:0003674//molecular_function;GO:0005215//transporter activity;GO:0005384//manganese ion transmembrane transporter activity;GO:0008324//cation transmembrane transporter activity;GO:0015075//ion transmembrane transporter activity;GO:0015318//inorganic molecular entity transmembrane transporter activity;GO:0015562//efflux transmembrane transporter activity;GO:0022857//transmembrane transporter act…	GO:0000003//reproduction;GO:0000041//transition metal ion transport;GO:0003006//developmental process involved in reproduction;GO:0006810//transport;GO:0006811//ion transport;GO:0006812//cation transport;GO:0006828//manganese ion transport;GO:0007275//multicellular organism development;GO:0008150//biological_process;GO:0009791//post-embryonic development;GO:0009845//seed germination;GO:0010154//f…
MSTRG.28907	--	-	-	-	-	-	-	-	-
MSTRG.28908	--	-	-	-	-	-	-	-	-
MSTRG.2891	--	-	-	-	-	-	-	-	-
MSTRG.2892	--	-	-	-	-	-	-	-	-
MSTRG.28924	UEV1D	XP_042450775.1 taxid=94328 ubiquitin-conjugating enzyme E2 variant 1D-like isoform X1 [Zingiber officinale]	-	-	-	-	-	-	-
MSTRG.28926	--	XP_042453440.1 taxid=94328 septin and tuftelin-interacting protein 1 homolog 1-like [Zingiber officinale]	Metabolism;Metabolism	Global and overview maps;Amino acid metabolism	ko01100//Metabolic pathways;ko00330//Arginine and proline metabolism	K12251;K12251	-	GO:0016788//hydrolase activity, acting on ester bonds	-
MSTRG.28927	--	-	-	-	-	-	GO:0016020//membrane	-	-
MSTRG.28943	CLC-F	XP_009381661.1 taxid=214697 chloride channel protein CLC-f [Musa acuminata AAA Group]	-	-	-	-	GO:0005575//cellular_component;GO:0005622//intracellular anatomical structure;GO:0005737//cytoplasm;GO:0005794//Golgi apparatus;GO:0009507//chloroplast;GO:0009536//plastid;GO:0012505//endomembrane system;GO:0016020//membrane;GO:0016021//integral component of membrane;GO:0031224//intrinsic component of membrane;GO:0032991//protein-containing complex;GO:0034702//ion channel complex;GO:0034707//chlo…	GO:0003674//molecular_function;GO:0003938//IMP dehydrogenase activity;GO:0005215//transporter activity;GO:0005216//ion channel activity;GO:0005244//voltage-gated ion channel activity;GO:0005247//voltage-gated chloride channel activity;GO:0005253//anion channel activity;GO:0005254//chloride channel activity;GO:0005524//ATP binding;GO:0008308//voltage-gated anion channel activity;GO:0008509//anion …	GO:0005975//carbohydrate metabolic process;GO:0006164//purine nucleotide biosynthetic process;GO:0006810//transport;GO:0006811//ion transport;GO:0006820//anion transport;GO:0006821//chloride transport;GO:0008150//biological_process;GO:0015698//inorganic anion transport;GO:0015837//amine transport;GO:0032879//regulation of localization;GO:0034220//ion transmembrane transport;GO:0034762//regulation…
MSTRG.28972	--	-	-	-	-	-	-	-	-
MSTRG.28992	BIO2	XP_062193124.1 taxid=29695 biotin synthase, mitochondrial-like [Phragmites australis]	Metabolism;Metabolism	Global and overview maps;Metabolism of cofactors and vitamins	ko01100//Metabolic pathways;ko00780//Biotin metabolism	K01012;K01012	GO:0005575//cellular_component;GO:0005622//intracellular anatomical structure;GO:0005737//cytoplasm;GO:0005739//mitochondrion;GO:0043226//organelle;GO:0043227//membrane-bounded organelle;GO:0043229//intracellular organelle;GO:0043231//intracellular membrane-bounded organelle	GO:0003674//molecular_function;GO:0003824//catalytic activity;GO:0004076//biotin synthase activity;GO:0005488//binding;GO:0008270//zinc ion binding;GO:0016740//transferase activity;GO:0016782//transferase activity, transferring sulphur-containing groups;GO:0016783//sulfurtransferase activity;GO:0043167//ion binding;GO:0043169//cation binding;GO:0046872//metal ion binding;GO:0046914//transition me…	GO:0006082//organic acid metabolic process;GO:0006766//vitamin metabolic process;GO:0006767//water-soluble vitamin metabolic process;GO:0006768//biotin metabolic process;GO:0006790//sulfur compound metabolic process;GO:0006807//nitrogen compound metabolic process;GO:0008150//biological_process;GO:0008152//metabolic process;GO:0009058//biosynthetic process;GO:0009102//biotin biosynthetic process;G…
MSTRG.29006	--	-	-	-	-	-	-	-	GO:0006355//regulation of transcription, DNA-templated;GO:0019058//viral life cycle
MSTRG.29012	VAMP714	XP_042384251.1 taxid=94328 vesicle-associated membrane protein 714-like [Zingiber officinale]	Genetic Information Processing	Folding, sorting and degradation	ko04130//SNARE interactions in vesicular transport	K08515	-	GO:0044877//protein-containing complex binding	-
MSTRG.29014	--	-	-	-	-	-	-	-	-
MSTRG.29015	PCUBI4-1	XP_034211657.1 taxid=3755 polyubiquitin [Prunus dulcis]	Genetic Information Processing	Folding, sorting and degradation	ko04120//Ubiquitin mediated proteolysis	K08770	-	GO:0005515//protein binding;GO:0017154//semaphorin receptor activity;GO:0020037//heme binding	GO:0003352//regulation of cilium movement;GO:0006289//nucleotide-excision repair
MSTRG.29024	PCUBI4-1	PWZ24559.1 taxid=4577 Polyubiquitin-A [Zea mays]	Genetic Information Processing	Folding, sorting and degradation	ko04120//Ubiquitin mediated proteolysis	K08770	GO:0005575//cellular_component;GO:0005622//intracellular anatomical structure;GO:0005634//nucleus;GO:0005737//cytoplasm;GO:0043226//organelle;GO:0043227//membrane-bounded organelle;GO:0043229//intracellular organelle;GO:0043231//intracellular membrane-bounded organelle	GO:0003824//catalytic activity;GO:0005515//protein binding;GO:0017154//semaphorin receptor activity;GO:0020037//heme binding	GO:0000271//polysaccharide biosynthetic process;GO:0006289//nucleotide-excision repair;GO:0006508//proteolysis;GO:0006511//ubiquitin-dependent protein catabolic process;GO:0006807//nitrogen compound metabolic process;GO:0008150//biological_process;GO:0008152//metabolic process;GO:0009056//catabolic process;GO:0009057//macromolecule catabolic process;GO:0009987//cellular process;GO:0019538//protei…
MSTRG.29025	At3g08650	URE49212.1 taxid=320322 ZIP Zinc transporter [Musa troglodytarum]	-	-	-	-	GO:0005575//cellular_component;GO:0016020//membrane;GO:0016021//integral component of membrane;GO:0031224//intrinsic component of membrane	GO:0003674//molecular_function;GO:0005215//transporter activity;GO:0005385//zinc ion transmembrane transporter activity;GO:0008324//cation transmembrane transporter activity;GO:0015075//ion transmembrane transporter activity;GO:0015318//inorganic molecular entity transmembrane transporter activity;GO:0022857//transmembrane transporter activity;GO:0022890//inorganic cation transmembrane transporte…	GO:0000041//transition metal ion transport;GO:0006810//transport;GO:0006811//ion transport;GO:0006812//cation transport;GO:0006829//zinc ion transport;GO:0008150//biological_process;GO:0030001//metal ion transport;GO:0034220//ion transmembrane transport;GO:0051179//localization;GO:0051234//establishment of localization;GO:0055085//transmembrane transport;GO:0071577//zinc ion transmembrane transpo…
MSTRG.2903	Rcn3	XP_042447187.1 taxid=94328 reticulocalbin-2-like [Zingiber officinale]	-	-	-	-	-	GO:0005509//calcium ion binding	-
MSTRG.29044	--	URD97002.1 taxid=320322 Abhydrolase domain containing [Musa troglodytarum]	-	-	-	-	-	-	-
MSTRG.2906	NAC075	XP_042445130.1 taxid=94328 NAC domain-containing protein 75-like isoform X3 [Zingiber officinale]	-	-	-	-	-	GO:0003677//DNA binding	GO:0006355//regulation of transcription, DNA-templated
MSTRG.29120	APUM5	XP_042430893.1 taxid=94328 pumilio homolog 5-like isoform X2 [Zingiber officinale]	-	-	-	-	GO:0005886//plasma membrane	GO:0003723//RNA binding;GO:0015450//protein-transporting ATPase activity	GO:0009306//protein secretion
MSTRG.29132	--	-	-	-	-	-	-	-	-
MSTRG.29138	FH12	XP_042417838.1 taxid=94328 formin-like protein 20 [Zingiber officinale]	-	-	-	-	-	-	-
MSTRG.29147	--	-	-	-	-	-	-	-	-
MSTRG.29150	--	XP_039120445.1 taxid=55577 5'-3' exonuclease [Dioscorea cayenensis subsp. rotundata] [Dioscorea cayenensis]	-	-	-	-	-	-	-
MSTRG.2916	--	-	-	-	-	-	GO:0005576//extracellular region;GO:0005615//extracellular space	-	-
MSTRG.29195	--	URE37309.1 taxid=320322 Pyruvate kinase [Musa troglodytarum]	-	-	-	-	GO:0016020//membrane	GO:0003677//DNA binding;GO:0004803//transposase activity;GO:0005249//voltage-gated potassium channel activity	GO:0006313//transposition, DNA-mediated;GO:0006811//ion transport
[truncated: 1,176 more rows]
