# Supplementary material for: Transcriptomic Analysis Provides Insights into Flowering in Precocious-Fruiting Amomum villosum Lour
Source: Plants (Basel). 2026 Jan 8;15(2):198. doi: 10.3390/plants15020198 (PMC12845154; doi:10.3390/plants15020198)
Supplement: Supplementary file 1 [file plants-15-00198-s001.zip › Table S2.xlsx]

## Sheet: Sheet1
Table S2 Information on the pathways directly related to flowering and the DEGs on the overall pathway
VS-R VS FS-R
GO ID	Description	Number	Genes
GO:0080187	floral organ senescence	1	Wv06G1640(ENDO1)
GO:0010080	regulation of floral meristem growth	1	Wv19G0382(VP8)
GO:0010227	floral organ abscission	1	Wv06G0059(MKK9)
GO:0010451	floral meristem growth	1	Wv19G0382(VP8)
GO:0010582	floral meristem determinacy	1	Wv07G0669(DL)
GO:0048579	negative regulation of long-day photoperiodism, flowering	1	Wv11G0193(NHO1)
GO:0048437	floral organ development	5	Wv01G1173(YAB4);Wv03G0366(ATXR6);Wv06G0059(MKK9);Wv06G1640(ENDO1);Wv07G0669(DL)
GO:0048586	regulation of long-day photoperiodism, flowering	1	Wv11G0193(NHO1)
GO:0010093	specification of floral organ identity	1	Wv07G0669(DL)
GO:0048438	floral whorl development	3	Wv01G1173(YAB4);Wv03G0366(ATXR6);Wv07G0669(DL)
GO:0009908	flower development	10	Wv01G1173(YAB4);Wv03G0366(ATXR6);Wv06G0059(MKK9);Wv06G1640(ENDO1);Wv07G0669(DL);Wv11G0193(NHO1);Wv17G0940(--);Wv18G0542(NAP2);Wv19G0382(VP8);Wv21G0742(CRN)
GO:0048574	long-day photoperiodism, flowering	1	Wv11G0193(NHO1)
GO:0048449	floral organ formation	1	Wv07G0669(DL)
GO:2000028	regulation of photoperiodism, flowering	1	Wv11G0193(NHO1)
GO:0048444	floral organ morphogenesis	1	Wv07G0669(DL)
GO:0048573	photoperiodism, flowering	1	Wv11G0193(NHO1)
GO:0009909	regulation of flower development	2	Wv19G0382(VP8);Wv21G0742(CRN)
VS-S vs FS-S
GO ID	Description	Number	Genes
GO:0010080	regulation of floral meristem growth	1	Wv19G0382(VP8)
GO:0010451	floral meristem growth	1	Wv19G0382(VP8)
GO:0010093	specification of floral organ identity	1	Wv04G3575(TRX1)
GO:0048437	floral organ development	3	Wv04G3575(TRX1);Wv14G0354(ABCB19);Wv20G0731(OVA6)
GO:0048449	floral organ formation	1	Wv04G3575(TRX1)
GO:0048438	floral whorl development	2	Wv14G0354(ABCB19);Wv20G0731(OVA6)
GO:0048444	floral organ morphogenesis	1	Wv04G3575(TRX1)
GO:0009909	regulation of flower development	2	Wv04G3575(TRX1);Wv19G0382(VP8)
GO:0009908	flower development	5	Wv04G3575(TRX1);Wv14G0354(ABCB19);Wv18G0542(NAP2);Wv19G0382(VP8);Wv20G0731(OVA6)
GO:0048573	photoperiodism, flowering	1	Wv04G3616(AGPS1)
VS-L vs FS-L
GO ID	Description	Number	Genes
GO:0009908	flower development	1	Wv21G0549(GPAT6)
